# Supplementary material for: Enhancing the quality of fermented plant leaves: the role of metabolite signatures and associated fungi
Source: Front Plant Sci. 2024 Mar 20;15:1335850. doi: 10.3389/fpls.2024.1335850 (PMC10987691; doi:10.3389/fpls.2024.1335850)
Supplement: Supplementary file 1 [file Table_1.xlsx]

## Sheet: Sheet1
ID	Domain	Phylum	Class	Order	Family	Genus	Species
OTU1	d__Fungi	p__Ascomycota	c__Eurotiomycetes	o__Eurotiales	f__Trichocomaceae	g__Eurotium	s__Unclassified
OTU2	d__Fungi	p__Basidiomycota	c__Microbotryomycetes	o__Sporidiobolales	f__Sporidiobolales_Incertae sedis	g__Rhodotorula	s__Unclassified
OTU3	d__Fungi	p__Ascomycota	c__Saccharomycetes	o__Saccharomycetales	f__Saccharomycetaceae	g__Debaryomyces	s__Unclassified
OTU4	d__Fungi	p__Ascomycota	c__Saccharomycetes	o__Saccharomycetales	f__Unclassified	g__Unclassified	s__Unclassified
OTU5	d__Fungi	p__Ascomycota	c__Unclassified	o__Unclassified	f__Unclassified	g__Unclassified	s__Unclassified
OTU6	d__Fungi	p__Ascomycota	c__Eurotiomycetes	o__Eurotiales	f__Trichocomaceae	g__Unclassified	s__Unclassified
OTU7	d__Fungi	p__Ascomycota	c__Dothideomycetes	o__Capnodiales	f__Mycosphaerellaceae	g__Davidiella	s__Unclassified
OTU8	d__Fungi	p__Ascomycota	c__Dothideomycetes	o__Pleosporales	f__Pleosporaceae	g__Alternaria	s__Unclassified
OTU9	d__Fungi	p__Ascomycota	c__Saccharomycetes	o__Saccharomycetales	f__Saccharomycetaceae	g__Saccharomyces	s__Unclassified
OTU10	d__Fungi	p__Ascomycota	c__Eurotiomycetes	o__Eurotiales	f__Trichocomaceae	g__Penicillium	s__Unclassified
OTU11	d__Fungi	p__Ascomycota	c__Eurotiomycetes	o__Eurotiales	f__Trichocomaceae	g__Unclassified	s__Unclassified
OTU12	d__Fungi	p__Ascomycota	c__Eurotiomycetes	o__Eurotiales	f__Trichocomaceae	g__Aspergillus	s__Unclassified
OTU13	d__Fungi	p__Basidiomycota	c__Wallemiomycetes	o__Wallemiales	f__Wallemiaceae	g__Wallemia	s__Unclassified
OTU14	d__Fungi	p__Ascomycota	c__Eurotiomycetes	o__Eurotiales	f__Trichocomaceae	g__Thermoascus	s__Unclassified
OTU15	d__Fungi	p__Ascomycota	c__Eurotiomycetes	o__Eurotiales	f__Trichocomaceae	g__Aspergillus	s__Unclassified
OTU16	d__Fungi	p__Ascomycota	c__Dothideomycetes	o__Capnodiales	f__Mycosphaerellaceae	g__Mycosphaerella	s__Unclassified
OTU17	d__Fungi	p__Zygomycota	c__Mucoromycotina_Incertae sedis	o__Mucorales	f__Mucoraceae	g__Actinomucor	s__Unclassified
OTU18	d__Fungi	p__Ascomycota	c__Sordariomycetes	o__Sordariomycetidae_Incertae sedis	f__Plectosphaerellaceae	g__Gibellulopsis	s__Unclassified
OTU19	d__Fungi	p__Ascomycota	c__Sordariomycetes	o__Sordariomycetidae_Incertae sedis	f__Plectosphaerellaceae	g__Plectosphaerella	s__Unclassified
OTU20	d__Fungi	p__Ascomycota	c__Sordariomycetes	o__Hypocreales	f__Nectriaceae	g__Gibberella	s__Unclassified
OTU21	d__Fungi	p__Unclassified	c__Unclassified	o__Unclassified	f__Unclassified	g__Unclassified	s__Unclassified
OTU22	d__Fungi	p__Basidiomycota	c__Tremellomycetes	o__Tremellales	f__Tremellaceae	g__Cryptococcus	s__Unclassified
OTU23	d__Fungi	p__Ascomycota	c__Eurotiomycetes	o__Eurotiales	f__Trichocomaceae	g__Unclassified	s__Unclassified
OTU24	d__Fungi	p__Ascomycota	c__Sordariomycetes	o__Microascales	f__Microascaceae	g__Microascus	s__Unclassified
OTU25	d__Fungi	p__Ascomycota	c__Saccharomycetes	o__Saccharomycetales	f__Unclassified	g__Unclassified	s__Unclassified
OTU26	d__Fungi	p__Ascomycota	c__Sordariomycetes	o__Hypocreales	f__Nectriaceae	g__Gibberella	s__Unclassified
OTU27	d__Fungi	p__Ascomycota	c__Eurotiomycetes	o__Eurotiales	f__Trichocomaceae	g__Aspergillus	s__Unclassified
OTU28	d__Fungi	p__Ascomycota	c__Eurotiomycetes	o__Eurotiales	f__Trichocomaceae	g__Aspergillus	s__Unclassified
OTU29	d__Fungi	p__Ascomycota	c__Eurotiomycetes	o__Eurotiales	f__Trichocomaceae	g__Aspergillus	s__Unclassified
OTU30	d__Fungi	p__Ascomycota	c__Dothideomycetes	o__Pleosporales	f__Pleosporaceae	g__Pleospora	s__Unclassified
OTU31	d__Fungi	p__Basidiomycota	c__Wallemiomycetes	o__Wallemiales	f__Wallemiaceae	g__Wallemia	s__Unclassified
OTU32	d__Fungi	p__Ascomycota	c__Saccharomycetes	o__Saccharomycetales	f__Saccharomycetales_Incertae sedis	g__Candida	s__Unclassified
OTU33	d__Fungi	p__Ascomycota	c__Sordariomycetes	o__Diaporthales	f__Diaporthaceae	g__Diaporthe	s__Unclassified
OTU34	d__Fungi	p__Ascomycota	c__Sordariomycetes	o__Sordariomycetidae_Incertae sedis	f__Glomerellaceae	g__Glomerella	s__Unclassified
OTU35	d__Fungi	p__Basidiomycota	c__Tremellomycetes	o__Tremellales	f__Tremellaceae	g__Cryptococcus	s__Unclassified
OTU36	d__Fungi	p__Ascomycota	c__Sordariomycetes	o__Sordariomycetidae_Incertae sedis	f__Plectosphaerellaceae	g__Plectosphaerella	s__Unclassified
OTU37	d__Fungi	p__Basidiomycota	c__Wallemiomycetes	o__Wallemiales	f__Wallemiaceae	g__Wallemia	s__Unclassified
OTU38	d__Fungi	p__Basidiomycota	c__Agaricomycetes	o__Russulales	f__Peniophoraceae	g__Entomocorticium	s__Unclassified
OTU39	d__Fungi	p__Basidiomycota	c__Wallemiomycetes	o__Wallemiales	f__Wallemiaceae	g__Wallemia	s__Unclassified
OTU40	d__Fungi	p__Ascomycota	c__Dothideomycetes	o__Pleosporales	f__Didymellaceae	g__Didymella	s__Unclassified
OTU41	d__Fungi	p__Basidiomycota	c__Microbotryomycetes	o__Sporidiobolales	f__Sporidiobolales_Incertae sedis	g__Sporobolomyces	s__Unclassified
OTU42	d__Fungi	p__Ascomycota	c__Saccharomycetes	o__Saccharomycetales	f__Debaryomycetaceae	g__Meyerozyma	s__Unclassified
OTU43	d__Fungi	p__Basidiomycota	c__Tremellomycetes	o__Tremellales	f__Tremellaceae	g__Cryptococcus	s__Unclassified
OTU44	d__Fungi	p__Ascomycota	c__Dothideomycetes	o__Pleosporales	f__Corynesporascaceae	g__Corynespora	s__Unclassified
OTU45	d__Fungi	p__Ascomycota	c__Saccharomycetes	o__Saccharomycetales	f__Saccharomycetales_Incertae sedis	g__Candida	s__Unclassified
OTU46	d__Fungi	p__Basidiomycota	c__Agaricostilbomycetes	o__Agaricostilbales	f__Agaricostilbaceae	g__Sterigmatomyces	s__Unclassified
OTU47	d__Fungi	p__Ascomycota	c__Dothideomycetes	o__Pleosporales	f__Unclassified	g__Unclassified	s__Unclassified
OTU48	d__Fungi	p__Ascomycota	c__Sordariomycetes	o__Sordariales	f__Chaetomiaceae	g__Humicola	s__Unclassified
OTU49	d__Fungi	p__Ascomycota	c__Sordariomycetes	o__Sordariomycetidae_Incertae sedis	f__Plectosphaerellaceae	g__Plectosphaerella	s__Unclassified
OTU50	d__Fungi	p__Basidiomycota	c__Wallemiomycetes	o__Wallemiales	f__Wallemiaceae	g__Wallemia	s__Unclassified
OTU51	d__Fungi	p__Ascomycota	c__Unclassified	o__Unclassified	f__Unclassified	g__Unclassified	s__Unclassified
OTU52	d__Fungi	p__Ascomycota	c__Eurotiomycetes	o__Eurotiales	f__Trichocomaceae	g__Penicillium	s__Unclassified
OTU53	d__Fungi	p__Basidiomycota	c__Agaricomycetes	o__Agaricales	f__Tricholomataceae	g__Unclassified	s__Unclassified
OTU54	d__Fungi	p__Ascomycota	c__Saccharomycetes	o__Saccharomycetales	f__Saccharomycetales_Incertae sedis	g__Wickerhamomyces	s__Unclassified
OTU55	d__Fungi	p__Basidiomycota	c__Ustilaginomycetes	o__Ustilaginales	f__Ustilaginaceae	g__Pseudozyma	s__Unclassified
OTU56	d__Fungi	p__Ascomycota	c__Eurotiomycetes	o__Eurotiales	f__Trichocomaceae	g__Petromyces	s__Unclassified
OTU57	d__Fungi	p__Ascomycota	c__Saccharomycetes	o__Saccharomycetales	f__Saccharomycetaceae	g__Zygosaccharomyces	s__Unclassified
OTU58	d__Fungi	p__Ascomycota	c__Dothideomycetes	o__Pleosporales	f__Montagnulaceae	g__Paraconiothyrium	s__Unclassified
OTU59	d__Fungi	p__Ascomycota	c__Sordariomycetes	o__Hypocreales	f__Hypocreales_Incertae sedis	g__Sarocladium	s__Unclassified
OTU60	d__Fungi	p__Ascomycota	c__Dothideomycetes	o__Dothideomycetes_Incertae sedis	f__Pseudeurotiaceae	g__Pseudogymnoascus	s__Unclassified
OTU61	d__Fungi	p__Ascomycota	c__Sordariomycetes	o__Hypocreales	f__Hypocreales_Incertae sedis	g__Villosiclava	s__Unclassified
OTU62	d__Fungi	p__Ascomycota	c__Sordariomycetes	o__Hypocreales	f__Nectriaceae	g__Gibberella	s__Unclassified
OTU63	d__Fungi	p__Ascomycota	c__Dothideomycetes	o__Pleosporales	f__Phaeosphaeriaceae	g__Phaeosphaeriopsis	s__Unclassified
OTU64	d__Fungi	p__Ascomycota	c__Saccharomycetes	o__Saccharomycetales	f__Unclassified	g__Unclassified	s__Unclassified
OTU65	d__Fungi	p__Basidiomycota	c__Ustilaginomycetes	o__Ustilaginales	f__Ustilaginaceae	g__Pseudozyma	s__Unclassified
OTU66	d__Fungi	p__Ascomycota	c__Sordariomycetes	o__Hypocreales	f__Ophiocordycipitaceae	g__Unclassified	s__Unclassified
OTU67	d__Fungi	p__Basidiomycota	c__Wallemiomycetes	o__Wallemiales	f__Wallemiaceae	g__Wallemia	s__Unclassified
OTU68	d__Fungi	p__Ascomycota	c__Saccharomycetes	o__Saccharomycetales	f__Saccharomycetales_Incertae sedis	g__Candida	s__Unclassified
OTU69	d__Fungi	p__Basidiomycota	c__Ustilaginomycotina_Incertae sedis	o__Malasseziales	f__Malasseziales_Incertae sedis	g__Malassezia	s__Unclassified
OTU70	d__Fungi	p__Ascomycota	c__Eurotiomycetes	o__Eurotiomycetidae_Incertae sedis	f__Monascaceae	g__Monascus	s__Unclassified
OTU71	d__Fungi	p__Ascomycota	c__Unclassified	o__Unclassified	f__Unclassified	g__Unclassified	s__Unclassified
OTU72	d__Fungi	p__Ascomycota	c__Eurotiomycetes	o__Eurotiales	f__Trichocomaceae	g__Paecilomyces	s__Unclassified
OTU73	d__Fungi	p__Ascomycota	c__Eurotiomycetes	o__Eurotiales	f__Trichocomaceae	g__Talaromyces	s__Unclassified
OTU74	d__Fungi	p__Ascomycota	c__Eurotiomycetes	o__Eurotiales	f__Trichocomaceae	g__Aspergillus	s__Unclassified
OTU75	d__Fungi	p__Basidiomycota	c__Microbotryomycetes	o__Sporidiobolales	f__Sporidiobolales_Incertae sedis	g__Sporobolomyces	s__Unclassified
OTU76	d__Fungi	p__Ascomycota	c__Sordariomycetes	o__Trichosphaeriales	f__Trichosphaeriales_Incertae sedis	g__Nigrospora	s__Unclassified
OTU77	d__Fungi	p__Basidiomycota	c__Tremellomycetes	o__Trichosporonales	f__Trichosporonaceae	g__Trichosporon	s__Unclassified
OTU78	d__Fungi	p__Ascomycota	c__Saccharomycetes	o__Saccharomycetales	f__Saccharomycetaceae	g__Zygosaccharomyces	s__Unclassified
OTU79	d__Fungi	p__Ascomycota	c__Sordariomycetes	o__Sordariales	f__Chaetomiaceae	g__Chaetomium	s__Unclassified
OTU80	d__Fungi	p__Ascomycota	c__Dothideomycetes	o__Capnodiales	f__Mycosphaerellaceae	g__Cladosporium	s__Unclassified
OTU81	d__Fungi	p__Ascomycota	c__Sordariomycetes	o__Hypocreales	f__Hypocreales_Incertae sedis	g__Sarocladium	s__Unclassified
OTU82	d__Fungi	p__Ascomycota	c__Eurotiomycetes	o__Eurotiales	f__Trichocomaceae	g__Aspergillus	s__Unclassified
OTU83	d__Fungi	p__Ascomycota	c__Sordariomycetes	o__Diaporthales	f__Diaporthaceae	g__Diaporthe	s__Unclassified
OTU84	d__Fungi	p__Ascomycota	c__Eurotiomycetes	o__Chaetothyriales	f__Herpotrichiellaceae	g__Unclassified	s__Unclassified
OTU85	d__Fungi	p__Unclassified	c__Unclassified	o__Unclassified	f__Unclassified	g__Unclassified	s__Unclassified
OTU86	d__Fungi	p__Zygomycota	c__Mucoromycotina_Incertae sedis	o__Mucorales	f__Mucoraceae	g__Rhizopus	s__Unclassified
OTU87	d__Fungi	p__Basidiomycota	c__Microbotryomycetes	o__Sporidiobolales	f__Sporidiobolales_Incertae sedis	g__Rhodotorula	s__Unclassified
OTU88	d__Fungi	p__Ascomycota	c__Sordariomycetes	o__Hypocreales	f__Cordycipitaceae	g__Engyodontium	s__Unclassified
OTU89	d__Fungi	p__Basidiomycota	c__Agaricomycetes	o__Polyporales	f__Meruliaceae	g__Resinicium	s__Unclassified
OTU90	d__Fungi	p__Basidiomycota	c__Tremellomycetes	o__Tremellales	f__Tremellales_Incertae sedis	g__Hannaella	s__Unclassified
OTU91	d__Fungi	p__Ascomycota	c__Dothideomycetes	o__Botryosphaeriales	f__Botryosphaeriaceae	g__Guignardia	s__Unclassified
OTU92	d__Fungi	p__Ascomycota	c__Sordariomycetes	o__Sordariomycetidae_Incertae sedis	f__Plectosphaerellaceae	g__Lectera	s__Unclassified
OTU93	d__Fungi	p__Ascomycota	c__Sordariomycetes	o__Xylariales	f__Amphisphaeriaceae	g__Pestalotiopsis	s__Unclassified
OTU94	d__Fungi	p__Ascomycota	c__Dothideomycetes	o__Dothideales	f__Dothioraceae	g__Kabatiella	s__Unclassified
OTU95	d__Fungi	p__Ascomycota	c__Sordariomycetes	o__Hypocreales	f__Unclassified	g__Unclassified	s__Unclassified
OTU96	d__Fungi	p__Basidiomycota	c__Tremellomycetes	o__Trichosporonales	f__Trichosporonaceae	g__Trichosporon	s__Unclassified
OTU97	d__Fungi	p__Ascomycota	c__Dothideomycetes	o__Pleosporales	f__Lophiostomataceae	g__Lophiostoma	s__Unclassified
OTU98	d__Fungi	p__Basidiomycota	c__Unclassified	o__Unclassified	f__Unclassified	g__Unclassified	s__Unclassified
OTU99	d__Fungi	p__Basidiomycota	c__Agaricomycetes	o__Unclassified	f__Unclassified	g__Unclassified	s__Unclassified
OTU100	d__Fungi	p__Ascomycota	c__Sordariomycetes	o__Hypocreales	f__Unclassified	g__Unclassified	s__Unclassified
OTU101	d__Fungi	p__Ascomycota	c__Dothideomycetes	o__Botryosphaeriales	f__Botryosphaeriaceae	g__Botryosphaeria	s__Unclassified
OTU102	d__Fungi	p__Ascomycota	c__Eurotiomycetes	o__Eurotiales	f__Trichocomaceae	g__Penicillium	s__Unclassified
OTU103	d__Fungi	p__Ascomycota	c__Dothideomycetes	o__Dothideomycetes_Incertae sedis	f__Dothideomycetes_Incertae sedis	g__Rhizopycnis	s__Unclassified
OTU104	d__Fungi	p__Ascomycota	c__Saccharomycetes	o__Saccharomycetales	f__Saccharomycetales_Incertae sedis	g__Candida	s__Unclassified
OTU105	d__Fungi	p__Ascomycota	c__Eurotiomycetes	o__Eurotiales	f__Trichocomaceae	g__Eurotium	s__Unclassified
OTU106	d__Fungi	p__Ascomycota	c__Saccharomycetes	o__Saccharomycetales	f__Saccharomycetales_Incertae sedis	g__Candida	s__Unclassified
OTU107	d__Fungi	p__Ascomycota	c__Sordariomycetes	o__Hypocreales	f__Hypocreales_Incertae sedis	g__Sarocladium	s__Unclassified
OTU108	d__Fungi	p__Ascomycota	c__Pezizomycotina_Incertae sedis	o__Pezizomycotina_Incertae sedis	f__Pezizomycotina_Incertae sedis	g__Dokmaia	s__Unclassified
OTU109	d__Fungi	p__Basidiomycota	c__Tremellomycetes	o__Tremellales	f__Unclassified	g__Unclassified	s__Unclassified
OTU110	d__Fungi	p__Basidiomycota	c__Microbotryomycetes	o__Sporidiobolales	f__Sporidiobolaceae	g__Sporidiobolus	s__Unclassified
OTU111	d__Fungi	p__Ascomycota	c__Dothideomycetes	o__Pleosporales	f__Sporormiaceae	g__Preussia	s__Unclassified
OTU112	d__Fungi	p__Ascomycota	c__Sordariomycetes	o__Diaporthales	f__Diaporthaceae	g__Diaporthe	s__Unclassified
OTU113	d__Fungi	p__Ascomycota	c__Dothideomycetes	o__Pleosporales	f__Didymellaceae	g__Leptosphaerulina	s__Unclassified
OTU114	d__Fungi	p__Basidiomycota	c__Wallemiomycetes	o__Wallemiales	f__Wallemiaceae	g__Wallemia	s__Unclassified
OTU115	d__Fungi	p__Ascomycota	c__Eurotiomycetes	o__Eurotiales	f__Trichocomaceae	g__Aspergillus	s__Unclassified
OTU116	d__Fungi	p__Ascomycota	c__Dothideomycetes	o__Pleosporales	f__Phaeosphaeriaceae	g__Phaeosphaeria	s__Unclassified
OTU117	d__Fungi	p__Ascomycota	c__Sordariomycetes	o__Hypocreales	f__Cordycipitaceae	g__Engyodontium	s__Unclassified
OTU118	d__Fungi	p__Ascomycota	c__Sordariomycetes	o__Hypocreales	f__Nectriaceae	g__Gibberella	s__Unclassified
OTU119	d__Fungi	p__Basidiomycota	c__Exobasidiomycetes	o__Exobasidiomycetidae_Incertae sedis	f__Exobasidiomycetidae_Incertae sedis	g__Tilletiopsis	s__Unclassified
OTU120	d__Fungi	p__Ascomycota	c__Unclassified	o__Unclassified	f__Unclassified	g__Unclassified	s__Unclassified
OTU121	d__Fungi	p__Ascomycota	c__Dothideomycetes	o__Pleosporales	f__Pleosporales_Incertae sedis	g__Phoma	s__Unclassified
OTU122	d__Fungi	p__Ascomycota	c__Eurotiomycetes	o__Chaetothyriales	f__Chaetothyriaceae	g__Cyphellophora	s__Unclassified
OTU123	d__Fungi	p__Basidiomycota	c__Unclassified	o__Unclassified	f__Unclassified	g__Unclassified	s__Unclassified
OTU124	d__Fungi	p__Basidiomycota	c__Unclassified	o__Unclassified	f__Unclassified	g__Unclassified	s__Unclassified
OTU125	d__Fungi	p__Basidiomycota	c__Unclassified	o__Unclassified	f__Unclassified	g__Unclassified	s__Unclassified
OTU126	d__Fungi	p__Basidiomycota	c__Tremellomycetes	o__Cystofilobasidiales	f__Cystofilobasidiaceae	g__Guehomyces	s__Unclassified
OTU127	d__Fungi	p__Ascomycota	c__Dothideomycetes	o__Pleosporales	f__Pleosporaceae	g__Cochliobolus	s__Unclassified
OTU128	d__Fungi	p__Ascomycota	c__Sordariomycetes	o__Unclassified	f__Unclassified	g__Unclassified	s__Unclassified
OTU129	d__Fungi	p__Ascomycota	c__Sordariomycetes	o__Hypocreales	f__Hypocreales_Incertae sedis	g__Acremonium	s__Unclassified
OTU130	d__Fungi	p__Basidiomycota	c__Exobasidiomycetes	o__Tilletiales	f__Tilletiaceae	g__Tilletia	s__Unclassified
OTU131	d__Fungi	p__Basidiomycota	c__Wallemiomycetes	o__Wallemiales	f__Wallemiaceae	g__Wallemia	s__Unclassified
OTU132	d__Fungi	p__Ascomycota	c__Dothideomycetes	o__Pleosporales	f__Pleosporales_Incertae sedis	g__Unclassified	s__Unclassified
OTU133	d__Fungi	p__Unclassified	c__Unclassified	o__Unclassified	f__Unclassified	g__Unclassified	s__Unclassified
OTU134	d__Fungi	p__Basidiomycota	c__Ustilaginomycotina_Incertae sedis	o__Malasseziales	f__Malasseziales_Incertae sedis	g__Malassezia	s__Unclassified
OTU135	d__Fungi	p__Ascomycota	c__Sordariomycetes	o__Hypocreales	f__Hypocreales_Incertae sedis	g__Acremonium	s__Unclassified
OTU136	d__Fungi	p__Ascomycota	c__Sordariomycetes	o__Hypocreales	f__Nectriaceae	g__Fusarium	s__Unclassified
OTU137	d__Fungi	p__Basidiomycota	c__Agaricomycetes	o__Cantharellales	f__Ceratobasidiaceae	g__Thanatephorus	s__Unclassified
OTU138	d__Fungi	p__Ascomycota	c__Saccharomycetes	o__Saccharomycetales	f__Saccharomycetaceae	g__Hyphopichia	s__Unclassified
OTU139	d__Fungi	p__Ascomycota	c__Sordariomycetes	o__Hypocreales	f__Hypocreales_Incertae sedis	g__Myrothecium	s__Unclassified
OTU140	d__Fungi	p__Basidiomycota	c__Exobasidiomycetes	o__Tilletiales	f__Tilletiaceae	g__Tilletia	s__Unclassified
OTU141	d__Fungi	p__Ascomycota	c__Dothideomycetes	o__Pleosporales	f__Unclassified	g__Unclassified	s__Unclassified
OTU142	d__Fungi	p__Ascomycota	c__Eurotiomycetes	o__Eurotiales	f__Trichocomaceae	g__Aspergillus	s__Unclassified
OTU143	d__Fungi	p__Unclassified	c__Unclassified	o__Unclassified	f__Unclassified	g__Unclassified	s__Unclassified
OTU144	d__Fungi	p__Basidiomycota	c__Agaricomycetes	o__Russulales	f__Peniophoraceae	g__Unclassified	s__Unclassified
OTU145	d__Fungi	p__Ascomycota	c__Sordariomycetes	o__Sordariales	f__Lasiosphaeriaceae	g__Podospora	s__Unclassified
OTU146	d__Fungi	p__Basidiomycota	c__Agaricomycetes	o__Agaricales	f__Schizophyllaceae	g__Schizophyllum	s__Unclassified
OTU147	d__Fungi	p__Basidiomycota	c__Exobasidiomycetes	o__Tilletiales	f__Tilletiaceae	g__Tilletia	s__Unclassified
OTU148	d__Fungi	p__Ascomycota	c__Eurotiomycetes	o__Eurotiales	f__Trichocomaceae	g__Unclassified	s__Unclassified
OTU149	d__Fungi	p__Basidiomycota	c__Ustilaginomycotina_Incertae sedis	o__Malasseziales	f__Malasseziales_Incertae sedis	g__Malassezia	s__Unclassified
OTU150	d__Fungi	p__Ascomycota	c__Dothideomycetes	o__Pleosporales	f__Didymellaceae	g__Didymella	s__Unclassified
OTU151	d__Fungi	p__Ascomycota	c__Unclassified	o__Unclassified	f__Unclassified	g__Unclassified	s__Unclassified
OTU152	d__Fungi	p__Ascomycota	c__Pezizomycotina_Incertae sedis	o__Pezizomycotina_Incertae sedis	f__Pezizomycotina_Incertae sedis	g__Dokmaia	s__Unclassified
OTU153	d__Fungi	p__Ascomycota	c__Eurotiomycetes	o__Eurotiales	f__Trichocomaceae	g__Aspergillus	s__Unclassified
OTU154	d__Fungi	p__Ascomycota	c__Sordariomycetes	o__Hypocreales	f__Hypocreales_Incertae sedis	g__Unclassified	s__Unclassified
OTU155	d__Fungi	p__Basidiomycota	c__Tremellomycetes	o__Tremellales	f__Tremellaceae	g__Cryptococcus	s__Unclassified
OTU156	d__Fungi	p__Unclassified	c__Unclassified	o__Unclassified	f__Unclassified	g__Unclassified	s__Unclassified
OTU157	d__Fungi	p__Ascomycota	c__Dothideomycetes	o__Capnodiales	f__Mycosphaerellaceae	g__Mycosphaerella	s__Unclassified
OTU158	d__Fungi	p__Basidiomycota	c__Agaricomycetes	o__Polyporales	f__Polyporaceae	g__Lenzites	s__Unclassified
OTU159	d__Fungi	p__Ascomycota	c__Sordariomycetes	o__Trichosphaeriales	f__Trichosphaeriales_Incertae sedis	g__Nigrospora	s__Unclassified
OTU160	d__Fungi	p__Basidiomycota	c__Microbotryomycetes	o__Sporidiobolales	f__Sporidiobolaceae	g__Sporidiobolus	s__Unclassified
OTU161	d__Fungi	p__Ascomycota	c__Leotiomycetes	o__Helotiales	f__Sclerotiniaceae	g__Botryotinia	s__Unclassified
OTU162	d__Fungi	p__Ascomycota	c__Saccharomycetes	o__Saccharomycetales	f__Saccharomycetales_Incertae sedis	g__Candida	s__Unclassified
OTU163	d__Fungi	p__Ascomycota	c__Saccharomycetes	o__Saccharomycetales	f__Saccharomycetales_Incertae sedis	g__Candida	s__Unclassified
OTU164	d__Fungi	p__Ascomycota	c__Sordariomycetes	o__Microascales	f__Microascaceae	g__Microascus	s__Unclassified
OTU165	d__Fungi	p__Ascomycota	c__Sordariomycetes	o__Diaporthales	f__Diaporthaceae	g__Diaporthe	s__Unclassified
OTU166	d__Fungi	p__Ascomycota	c__Eurotiomycetes	o__Eurotiales	f__Trichocomaceae	g__Aspergillus	s__Unclassified
OTU167	d__Fungi	p__Ascomycota	c__Saccharomycetes	o__Saccharomycetales	f__Saccharomycetales_Incertae sedis	g__Candida	s__Unclassified
OTU168	d__Fungi	p__Ascomycota	c__Sordariomycetes	o__Trichosphaeriales	f__Trichosphaeriales_Incertae sedis	g__Nigrospora	s__Unclassified
OTU169	d__Fungi	p__Ascomycota	c__Unclassified	o__Unclassified	f__Unclassified	g__Unclassified	s__Unclassified
OTU170	d__Fungi	p__Ascomycota	c__Dothideomycetes	o__Botryosphaeriales	f__Botryosphaeriaceae	g__Botryosphaeria	s__Unclassified
OTU171	d__Fungi	p__Basidiomycota	c__Exobasidiomycetes	o__Tilletiales	f__Tilletiaceae	g__Tilletia	s__Unclassified
OTU172	d__Fungi	p__Ascomycota	c__Dothideomycetes	o__Pleosporales	f__Didymellaceae	g__Didymella	s__Unclassified
OTU173	d__Fungi	p__Basidiomycota	c__Agaricomycetes	o__Agaricales	f__Psathyrellaceae	g__Coprinopsis	s__Unclassified
OTU174	d__Fungi	p__Basidiomycota	c__Microbotryomycetes	o__Sporidiobolales	f__Sporidiobolales_Incertae sedis	g__Rhodosporidium	s__Unclassified
OTU175	d__Fungi	p__Ascomycota	c__Pezizomycetes	o__Pezizales	f__Pyronemataceae	g__Unclassified	s__Unclassified
OTU176	d__Fungi	p__Ascomycota	c__Sordariomycetes	o__Xylariales	f__Diatrypaceae	g__Eutypa	s__Unclassified
OTU177	d__Fungi	p__Basidiomycota	c__Exobasidiomycetes	o__Tilletiales	f__Tilletiaceae	g__Tilletia	s__Unclassified
OTU178	d__Fungi	p__Basidiomycota	c__Unclassified	o__Unclassified	f__Unclassified	g__Unclassified	s__Unclassified
OTU179	d__Fungi	p__Ascomycota	c__Sordariomycetes	o__Sordariomycetidae_Incertae sedis	f__Glomerellaceae	g__Glomerella	s__Unclassified
OTU180	d__Fungi	p__Ascomycota	c__Sordariomycetes	o__Hypocreales	f__Clavicipitaceae	g__Cordyceps	s__Unclassified
OTU181	d__Fungi	p__Basidiomycota	c__Agaricomycetes	o__Auriculariales	f__Auriculariales_Incertae sedis	g__Auricularia	s__Unclassified
OTU182	d__Fungi	p__Ascomycota	c__Sordariomycetes	o__Sordariomycetidae_Incertae sedis	f__Plectosphaerellaceae	g__Plectosporium	s__Unclassified
OTU183	d__Fungi	p__Ascomycota	c__Unclassified	o__Unclassified	f__Unclassified	g__Unclassified	s__Unclassified
OTU184	d__Fungi	p__Ascomycota	c__Dothideomycetes	o__Pleosporales	f__Leptosphaeriaceae	g__Paraphoma	s__Unclassified
OTU185	d__Fungi	p__Ascomycota	c__Eurotiomycetes	o__Eurotiales	f__Trichocomaceae	g__Eupenicillium	s__Unclassified
OTU186	d__Fungi	p__Basidiomycota	c__Tremellomycetes	o__Tremellales	f__Tremellaceae	g__Cryptococcus	s__Unclassified
OTU187	d__Fungi	p__Basidiomycota	c__Agaricomycetes	o__Unclassified	f__Unclassified	g__Unclassified	s__Unclassified
OTU188	d__Fungi	p__Basidiomycota	c__Tremellomycetes	o__Tremellales	f__Tremellales_Incertae sedis	g__Hannaella	s__Unclassified
OTU189	d__Fungi	p__Ascomycota	c__Sordariomycetes	o__Unclassified	f__Unclassified	g__Unclassified	s__Unclassified
OTU190	d__Fungi	p__Ascomycota	c__Sordariomycetes	o__Hypocreales	f__Hypocreales_Incertae sedis	g__Acremonium	s__Unclassified
OTU191	d__Fungi	p__Basidiomycota	c__Agaricomycetes	o__Agaricales	f__Psathyrellaceae	g__Psathyrella	s__Unclassified
OTU192	d__Fungi	p__Ascomycota	c__Sordariomycetes	o__Hypocreales	f__Nectriaceae	g__Fusarium	s__Unclassified
OTU193	d__Fungi	p__Ascomycota	c__Sordariomycetes	o__Hypocreales	f__Hypocreales_Incertae sedis	g__Unclassified	s__Unclassified
OTU194	d__Fungi	p__Basidiomycota	c__Agaricomycetes	o__Polyporales	f__Hapalopilaceae	g__Bjerkandera	s__Unclassified
OTU195	d__Fungi	p__Ascomycota	c__Saccharomycetes	o__Saccharomycetales	f__Saccharomycetales_Incertae sedis	g__Candida	s__Unclassified
OTU196	d__Fungi	p__Ascomycota	c__Unclassified	o__Unclassified	f__Unclassified	g__Unclassified	s__Unclassified
OTU197	d__Fungi	p__Ascomycota	c__Sordariomycetes	o__Sordariales	f__Chaetomiaceae	g__Chaetomium	s__Unclassified
OTU198	d__Fungi	p__Basidiomycota	c__Pucciniomycetes	o__Septobasidiales	f__Septobasidiaceae	g__Septobasidium	s__Unclassified
OTU199	d__Fungi	p__Basidiomycota	c__Exobasidiomycetes	o__Exobasidiomycetidae_Incertae sedis	f__Exobasidiomycetidae_Incertae sedis	g__Tilletiopsis	s__Unclassified
OTU200	d__Fungi	p__Ascomycota	c__Eurotiomycetes	o__Eurotiales	f__Trichocomaceae	g__Penicillium	s__Unclassified
OTU201	d__Fungi	p__Ascomycota	c__Sordariomycetes	o__Hypocreales	f__Hypocreales_Incertae sedis	g__Unclassified	s__Unclassified
OTU202	d__Fungi	p__Ascomycota	c__Sordariomycetes	o__Hypocreales	f__Hypocreaceae	g__Hypocrea	s__Unclassified
OTU203	d__Fungi	p__Basidiomycota	c__Exobasidiomycetes	o__Exobasidiomycetidae_Incertae sedis	f__Exobasidiomycetidae_Incertae sedis	g__Meira	s__Unclassified
OTU204	d__Fungi	p__Basidiomycota	c__Agaricomycetes	o__Unclassified	f__Unclassified	g__Unclassified	s__Unclassified
OTU205	d__Fungi	p__Ascomycota	c__Dothideomycetes	o__Unclassified	f__Unclassified	g__Unclassified	s__Unclassified
OTU206	d__Fungi	p__Ascomycota	c__Saccharomycetes	o__Saccharomycetales	f__Saccharomycetaceae	g__Kazachstania	s__Unclassified
OTU207	d__Fungi	p__Basidiomycota	c__Tremellomycetes	o__Tremellales	f__Tremellales_Incertae sedis	g__Unclassified	s__Unclassified
OTU208	d__Fungi	p__Ascomycota	c__Sordariomycetes	o__Hypocreales	f__Hypocreales_Incertae sedis	g__Sarocladium	s__Unclassified
OTU209	d__Fungi	p__Ascomycota	c__Dothideomycetes	o__Pleosporales	f__Phaeosphaeriaceae	g__Unclassified	s__Unclassified
OTU210	d__Fungi	p__Ascomycota	c__Sordariomycetes	o__Hypocreales	f__Nectriaceae	g__Gibberella	s__Unclassified
OTU211	d__Fungi	p__Ascomycota	c__Eurotiomycetes	o__Eurotiales	f__Trichocomaceae	g__Aspergillus	s__Unclassified
OTU212	d__Fungi	p__Ascomycota	c__Eurotiomycetes	o__Eurotiales	f__Trichocomaceae	g__Aspergillus	s__Unclassified
OTU213	d__Fungi	p__Basidiomycota	c__Microbotryomycetes	o__Sporidiobolales	f__Sporidiobolales_Incertae sedis	g__Rhodosporidium	s__Unclassified
OTU214	d__Fungi	p__Basidiomycota	c__Tremellomycetes	o__Tremellales	f__Tremellaceae	g__Cryptococcus	s__Unclassified
OTU215	d__Fungi	p__Basidiomycota	c__Tremellomycetes	o__Tremellales	f__Tremellales_Incertae sedis	g__Bullera	s__Unclassified
OTU216	d__Fungi	p__Ascomycota	c__Eurotiomycetes	o__Eurotiales	f__Trichocomaceae	g__Aspergillus	s__Unclassified
OTU217	d__Fungi	p__Basidiomycota	c__Tremellomycetes	o__Trichosporonales	f__Trichosporonaceae	g__Trichosporon	s__Unclassified
OTU218	d__Fungi	p__Basidiomycota	c__Tremellomycetes	o__Tremellales	f__Tremellaceae	g__Cryptococcus	s__Unclassified
OTU219	d__Fungi	p__Basidiomycota	c__Pucciniomycetes	o__Pucciniales	f__Pucciniaceae	g__Puccinia	s__Unclassified
OTU220	d__Fungi	p__Basidiomycota	c__Agaricomycetes	o__Unclassified	f__Unclassified	g__Unclassified	s__Unclassified
OTU221	d__Fungi	p__Basidiomycota	c__Ustilaginomycotina_Incertae sedis	o__Malasseziales	f__Malasseziales_Incertae sedis	g__Malassezia	s__Unclassified
OTU222	d__Fungi	p__Ascomycota	c__Eurotiomycetes	o__Eurotiales	f__Trichocomaceae	g__Penicillium	s__Unclassified
OTU223	d__Fungi	p__Basidiomycota	c__Agaricomycetes	o__Polyporales	f__Unclassified	g__Unclassified	s__Unclassified
OTU224	d__Fungi	p__Ascomycota	c__Eurotiomycetes	o__Eurotiales	f__Trichocomaceae	g__Penicillium	s__Unclassified
OTU225	d__Fungi	p__Ascomycota	c__Eurotiomycetes	o__Eurotiales	f__Trichocomaceae	g__Unclassified	s__Unclassified
OTU226	d__Fungi	p__Ascomycota	c__Sordariomycetes	o__Xylariales	f__Xylariaceae	g__Anthostomella	s__Unclassified
OTU227	d__Fungi	p__Basidiomycota	c__Agaricomycetes	o__Russulales	f__Peniophoraceae	g__Entomocorticium	s__Unclassified
OTU228	d__Fungi	p__Ascomycota	c__Sordariomycetes	o__Unclassified	f__Unclassified	g__Unclassified	s__Unclassified
OTU229	d__Fungi	p__Ascomycota	c__Unclassified	o__Unclassified	f__Unclassified	g__Unclassified	s__Unclassified
OTU230	d__Fungi	p__Ascomycota	c__Sordariomycetes	o__Xylariales	f__Diatrypaceae	g__Eutypella	s__Unclassified
OTU231	d__Fungi	p__Basidiomycota	c__Agaricomycetes	o__Polyporales	f__Meruliaceae	g__Phlebia	s__Unclassified
OTU232	d__Fungi	p__Ascomycota	c__Dothideomycetes	o__Pleosporales	f__Unclassified	g__Unclassified	s__Unclassified
OTU233	d__Fungi	p__Basidiomycota	c__Cystobasidiomycetes	o__Cystobasidiomycetes_Incertae sedis	f__Cystobasidiomycetes_Incertae sedis	g__Sakaguchia	s__Unclassified
OTU234	d__Fungi	p__Unclassified	c__Unclassified	o__Unclassified	f__Unclassified	g__Unclassified	s__Unclassified
OTU235	d__Fungi	p__Basidiomycota	c__Tremellomycetes	o__Tremellales	f__Tremellaceae	g__Cryptococcus	s__Unclassified
OTU236	d__Fungi	p__Ascomycota	c__Sordariomycetes	o__Hypocreales	f__Nectriaceae	g__Haematonectria	s__Unclassified
OTU237	d__Fungi	p__Ascomycota	c__Leotiomycetes	o__Erysiphales	f__Erysiphaceae	g__Blumeria	s__Unclassified
OTU238	d__Fungi	p__Ascomycota	c__Sordariomycetes	o__Sordariomycetidae_Incertae sedis	f__Glomerellaceae	g__Glomerella	s__Unclassified
OTU239	d__Fungi	p__Basidiomycota	c__Tremellomycetes	o__Tremellales	f__Tremellaceae	g__Cryptococcus	s__Unclassified
OTU240	d__Fungi	p__Unclassified	c__Unclassified	o__Unclassified	f__Unclassified	g__Unclassified	s__Unclassified
OTU241	d__Fungi	p__Ascomycota	c__Sordariomycetes	o__Hypocreales	f__Hypocreales_Incertae sedis	g__Acremonium	s__Unclassified
OTU242	d__Fungi	p__Ascomycota	c__Eurotiomycetes	o__Eurotiales	f__Trichocomaceae	g__Aspergillus	s__Unclassified
OTU243	d__Fungi	p__Basidiomycota	c__Agaricomycetes	o__Agaricales	f__Psathyrellaceae	g__Coprinopsis	s__Unclassified
OTU244	d__Fungi	p__Ascomycota	c__Unclassified	o__Unclassified	f__Unclassified	g__Unclassified	s__Unclassified
OTU245	d__Fungi	p__Basidiomycota	c__Wallemiomycetes	o__Wallemiales	f__Wallemiaceae	g__Wallemia	s__Unclassified
OTU246	d__Fungi	p__Ascomycota	c__Dothideomycetes	o__Pleosporales	f__Unclassified	g__Unclassified	s__Unclassified
OTU247	d__Fungi	p__Basidiomycota	c__Exobasidiomycetes	o__Unclassified	f__Unclassified	g__Unclassified	s__Unclassified
OTU248	d__Fungi	p__Ascomycota	c__Sordariomycetes	o__Xylariales	f__Amphisphaeriaceae	g__Pestalotiopsis	s__Unclassified
OTU249	d__Fungi	p__Ascomycota	c__Sordariomycetes	o__Hypocreales	f__Hypocreales_Incertae sedis	g__Trichothecium	s__Unclassified
OTU250	d__Fungi	p__Ascomycota	c__Unclassified	o__Unclassified	f__Unclassified	g__Unclassified	s__Unclassified
OTU251	d__Fungi	p__Ascomycota	c__Sordariomycetes	o__Diaporthales	f__Diaporthaceae	g__Diaporthe	s__Unclassified
OTU252	d__Fungi	p__Basidiomycota	c__Agaricomycetes	o__Agaricales	f__Pleurotaceae	g__Pleurotus	s__Unclassified
OTU253	d__Fungi	p__Basidiomycota	c__Tremellomycetes	o__Tremellales	f__Tremellales_Incertae sedis	g__Hannaella	s__Unclassified
OTU254	d__Fungi	p__Basidiomycota	c__Agaricomycetes	o__Trechisporales	f__Hydnodontaceae	g__Trechispora	s__Unclassified
OTU255	d__Fungi	p__Ascomycota	c__Sordariomycetes	o__Hypocreales	f__Hypocreales_Incertae sedis	g__Acremonium	s__Unclassified
OTU256	d__Fungi	p__Ascomycota	c__Eurotiomycetes	o__Eurotiales	f__Trichocomaceae	g__Neopetromyces	s__Unclassified
OTU257	d__Fungi	p__Ascomycota	c__Dothideomycetes	o__Capnodiales	f__Mycosphaerellaceae	g__Unclassified	s__Unclassified
OTU258	d__Fungi	p__Ascomycota	c__Saccharomycetes	o__Saccharomycetales	f__Trichomonascaceae	g__Blastobotrys	s__Unclassified
OTU259	d__Fungi	p__Zygomycota	c__Mucoromycotina_Incertae sedis	o__Mucorales	f__Mucoraceae	g__Actinomucor	s__Unclassified
OTU260	d__Fungi	p__Ascomycota	c__Sordariomycetes	o__Xylariales	f__Xylariaceae	g__Unclassified	s__Unclassified
OTU261	d__Fungi	p__Basidiomycota	c__Microbotryomycetes	o__Sporidiobolales	f__Sporidiobolales_Incertae sedis	g__Rhodotorula	s__Unclassified
OTU262	d__Fungi	p__Ascomycota	c__Sordariomycetes	o__Hypocreales	f__Hypocreales_Incertae sedis	g__Acremonium	s__Unclassified
OTU263	d__Fungi	p__Ascomycota	c__Sordariomycetes	o__Xylariales	f__Diatrypaceae	g__Eutypa	s__Unclassified
OTU264	d__Fungi	p__Ascomycota	c__Sordariomycetes	o__Microascales	f__Microascaceae	g__Pithoascus	s__Unclassified
OTU265	d__Fungi	p__Ascomycota	c__Sordariomycetes	o__Sordariales	f__Lasiosphaeriaceae	g__Podospora	s__Unclassified
OTU266	d__Fungi	p__Basidiomycota	c__Agaricomycetes	o__Polyporales	f__Polyporaceae	g__Trametes	s__Unclassified
OTU267	d__Fungi	p__Ascomycota	c__Sordariomycetes	o__Sordariales	f__Lasiosphaeriaceae	g__Podospora	s__Unclassified
OTU268	d__Fungi	p__Ascomycota	c__Unclassified	o__Unclassified	f__Unclassified	g__Unclassified	s__Unclassified
OTU269	d__Fungi	p__Ascomycota	c__Sordariomycetes	o__Hypocreales	f__Nectriaceae	g__Fusarium	s__Unclassified
OTU270	d__Fungi	p__Ascomycota	c__Eurotiomycetes	o__Eurotiales	f__Eurotiales_Incertae sedis	g__Thermomyces	s__Unclassified
OTU271	d__Fungi	p__Basidiomycota	c__Tremellomycetes	o__Tremellales	f__Tremellaceae	g__Cryptococcus	s__Unclassified
OTU272	d__Fungi	p__Basidiomycota	c__Agaricomycetes	o__Auriculariales	f__Auriculariales_Incertae sedis	g__Exidia	s__Unclassified
OTU273	d__Fungi	p__Ascomycota	c__Saccharomycetes	o__Saccharomycetales	f__Saccharomycopsidaceae	g__Saccharomycopsis	s__Unclassified
OTU274	d__Fungi	p__Ascomycota	c__Dothideomycetes	o__Pleosporales	f__Unclassified	g__Unclassified	s__Unclassified
OTU275	d__Fungi	p__Ascomycota	c__Unclassified	o__Unclassified	f__Unclassified	g__Unclassified	s__Unclassified
OTU276	d__Fungi	p__Ascomycota	c__Sordariomycetes	o__Trichosphaeriales	f__Trichosphaeriales_Incertae sedis	g__Khuskia	s__Unclassified
OTU277	d__Fungi	p__Basidiomycota	c__Agaricomycetes	o__Hymenochaetales	f__Schizoporaceae	g__Hyphodontia	s__Unclassified
OTU278	d__Fungi	p__Ascomycota	c__Unclassified	o__Unclassified	f__Unclassified	g__Unclassified	s__Unclassified
OTU279	d__Fungi	p__Ascomycota	c__Sordariomycetes	o__Hypocreales	f__Cordycipitaceae	g__Simplicillium	s__Unclassified
OTU280	d__Fungi	p__Basidiomycota	c__Microbotryomycetes	o__Sporidiobolales	f__Sporidiobolales_Incertae sedis	g__Rhodotorula	s__Unclassified
OTU281	d__Fungi	p__Ascomycota	c__Lecanoromycetes	o__Ostropales	f__Stictidaceae	g__Unclassified	s__Unclassified
OTU282	d__Fungi	p__Ascomycota	c__Dothideomycetes	o__Unclassified	f__Unclassified	g__Unclassified	s__Unclassified
OTU283	d__Fungi	p__Ascomycota	c__Dothideomycetes	o__Capnodiales	f__Mycosphaerellaceae	g__Mycosphaerella	s__Unclassified
OTU284	d__Fungi	p__Ascomycota	c__Unclassified	o__Unclassified	f__Unclassified	g__Unclassified	s__Unclassified
OTU285	d__Fungi	p__Ascomycota	c__Unclassified	o__Unclassified	f__Unclassified	g__Unclassified	s__Unclassified
OTU286	d__Fungi	p__Basidiomycota	c__Agaricomycetes	o__Polyporales	f__Meripilaceae	g__Rigidoporus	s__Unclassified
OTU287	d__Fungi	p__Ascomycota	c__Eurotiomycetes	o__Eurotiales	f__Trichocomaceae	g__Penicillium	s__Unclassified
OTU288	d__Fungi	p__Basidiomycota	c__Wallemiomycetes	o__Wallemiales	f__Wallemiaceae	g__Wallemia	s__Unclassified
OTU289	d__Fungi	p__Basidiomycota	c__Tremellomycetes	o__Tremellales	f__Tremellaceae	g__Cryptococcus	s__Unclassified
OTU290	d__Fungi	p__Ascomycota	c__Dothideomycetes	o__Pleosporales	f__Phaeosphaeriaceae	g__Phaeosphaeriopsis	s__Unclassified
OTU291	d__Fungi	p__Ascomycota	c__Sordariomycetes	o__Hypocreales	f__Ophiocordycipitaceae	g__Ophiocordyceps	s__Unclassified
OTU292	d__Fungi	p__Ascomycota	c__Unclassified	o__Unclassified	f__Unclassified	g__Unclassified	s__Unclassified
OTU293	d__Fungi	p__Ascomycota	c__Unclassified	o__Unclassified	f__Unclassified	g__Unclassified	s__Unclassified
OTU294	d__Fungi	p__Ascomycota	c__Sordariomycetes	o__Diaporthales	f__Valsaceae	g__Valsa	s__Unclassified
OTU295	d__Fungi	p__Ascomycota	c__Dothideomycetes	o__Pleosporales	f__Pleosporales_Incertae sedis	g__Letendraea	s__Unclassified
OTU296	d__Fungi	p__Basidiomycota	c__Agaricomycetes	o__Russulales	f__Unclassified	g__Unclassified	s__Unclassified
OTU297	d__Fungi	p__Basidiomycota	c__Tremellomycetes	o__Tremellales	f__Tremellaceae	g__Cryptococcus	s__Unclassified
OTU298	d__Fungi	p__Ascomycota	c__Sordariomycetes	o__Sordariomycetidae_Incertae sedis	f__Glomerellaceae	g__Glomerella	s__Unclassified
OTU299	d__Fungi	p__Ascomycota	c__Dothideomycetes	o__Pleosporales	f__Phaeosphaeriaceae	g__Unclassified	s__Unclassified
OTU300	d__Fungi	p__Ascomycota	c__Dothideomycetes	o__Pleosporales	f__Montagnulaceae	g__Paraconiothyrium	s__Unclassified
OTU301	d__Fungi	p__Basidiomycota	c__Agaricomycetes	o__Polyporales	f__Polyporaceae	g__Trametes	s__Unclassified
OTU302	d__Fungi	p__Basidiomycota	c__Microbotryomycetes	o__Sporidiobolales	f__Sporidiobolales_Incertae sedis	g__Sporobolomyces	s__Unclassified
OTU303	d__Fungi	p__Ascomycota	c__Sordariomycetes	o__Unclassified	f__Unclassified	g__Unclassified	s__Unclassified
OTU304	d__Fungi	p__Basidiomycota	c__Agaricomycetes	o__Unclassified	f__Unclassified	g__Unclassified	s__Unclassified
OTU305	d__Fungi	p__Ascomycota	c__Unclassified	o__Unclassified	f__Unclassified	g__Unclassified	s__Unclassified
OTU306	d__Fungi	p__Basidiomycota	c__Agaricomycetes	o__Agaricales	f__Typhulaceae	g__Typhula	s__Unclassified
OTU307	d__Fungi	p__Ascomycota	c__Pezizomycetes	o__Pezizales	f__Pyronemataceae	g__Unclassified	s__Unclassified
OTU308	d__Fungi	p__Ascomycota	c__Unclassified	o__Unclassified	f__Unclassified	g__Unclassified	s__Unclassified
OTU309	d__Fungi	p__Ascomycota	c__Sordariomycetes	o__Hypocreales	f__Bionectriaceae	g__Bionectria	s__Unclassified
OTU310	d__Fungi	p__Zygomycota	c__Mucoromycotina_Incertae sedis	o__Mortierellales	f__Mortierellaceae	g__Mortierella	s__Unclassified
OTU311	d__Fungi	p__Basidiomycota	c__Agaricomycetes	o__Trechisporales	f__Hydnodontaceae	g__Trechispora	s__Unclassified
OTU312	d__Fungi	p__Ascomycota	c__Sordariomycetes	o__Sordariales	f__Lasiosphaeriaceae	g__Podospora	s__Unclassified
OTU313	d__Fungi	p__Unclassified	c__Unclassified	o__Unclassified	f__Unclassified	g__Unclassified	s__Unclassified
OTU314	d__Fungi	p__Ascomycota	c__Sordariomycetes	o__Sordariales	f__Cephalothecaceae	g__Phialemonium	s__Unclassified
OTU315	d__Fungi	p__Ascomycota	c__Saccharomycetes	o__Saccharomycetales	f__Trichomonascaceae	g__Blastobotrys	s__Unclassified
OTU316	d__Fungi	p__Ascomycota	c__Sordariomycetes	o__Diaporthales	f__Diaporthaceae	g__Phomopsis	s__Unclassified
OTU317	d__Fungi	p__Basidiomycota	c__Ustilaginomycetes	o__Ustilaginales	f__Ustilaginaceae	g__Pseudozyma	s__Unclassified
OTU318	d__Fungi	p__Ascomycota	c__Saccharomycetes	o__Saccharomycetales	f__Saccharomycetaceae	g__Hyphopichia	s__Unclassified
OTU319	d__Fungi	p__Ascomycota	c__Dothideomycetes	o__Pleosporales	f__Phaeosphaeriaceae	g__Unclassified	s__Unclassified
OTU320	d__Fungi	p__Ascomycota	c__Dothideomycetes	o__Capnodiales	f__Teratosphaeriaceae	g__Hortaea	s__Unclassified
OTU321	d__Fungi	p__Ascomycota	c__Sordariomycetes	o__Unclassified	f__Unclassified	g__Unclassified	s__Unclassified
OTU322	d__Fungi	p__Basidiomycota	c__Agaricomycetes	o__Russulales	f__Peniophoraceae	g__Peniophora	s__Unclassified
OTU323	d__Fungi	p__Basidiomycota	c__Cystobasidiomycetes	o__Erythrobasidiales	f__Erythrobasidiales_Incertae sedis	g__Erythrobasidium	s__Unclassified
OTU324	d__Fungi	p__Ascomycota	c__Sordariomycetes	o__Hypocreales	f__Unclassified	g__Unclassified	s__Unclassified
OTU325	d__Fungi	p__Basidiomycota	c__Agaricomycetes	o__Agaricales	f__Unclassified	g__Unclassified	s__Unclassified
OTU326	d__Fungi	p__Zygomycota	c__Mucoromycotina_Incertae sedis	o__Mortierellales	f__Mortierellaceae	g__Mortierella	s__Unclassified
OTU327	d__Fungi	p__Ascomycota	c__Sordariomycetes	o__Hypocreales	f__Clavicipitaceae	g__Nomuraea	s__Unclassified
OTU328	d__Fungi	p__Ascomycota	c__Sordariomycetes	o__Hypocreales	f__Hypocreales_Incertae sedis	g__Acremonium	s__Unclassified
OTU329	d__Fungi	p__Ascomycota	c__Saccharomycetes	o__Saccharomycetales	f__Saccharomycetales_Incertae sedis	g__Cyberlindnera	s__Unclassified
OTU330	d__Fungi	p__Basidiomycota	c__Tremellomycetes	o__Tremellales	f__Tremellales_Incertae sedis	g__Hannaella	s__Unclassified
OTU331	d__Fungi	p__Basidiomycota	c__Wallemiomycetes	o__Wallemiales	f__Wallemiaceae	g__Wallemia	s__Unclassified
OTU332	d__Fungi	p__Basidiomycota	c__Tremellomycetes	o__Tremellales	f__Tremellaceae	g__Cryptococcus	s__Unclassified
OTU333	d__Fungi	p__Basidiomycota	c__Microbotryomycetes	o__Sporidiobolales	f__Sporidiobolales_Incertae sedis	g__Sporobolomyces	s__Unclassified
OTU334	d__Fungi	p__Basidiomycota	c__Agaricomycetes	o__Auriculariales	f__Auriculariales_Incertae sedis	g__Exidia	s__Unclassified
OTU335	d__Fungi	p__Ascomycota	c__Unclassified	o__Unclassified	f__Unclassified	g__Unclassified	s__Unclassified
OTU336	d__Fungi	p__Ascomycota	c__Dothideomycetes	o__Pleosporales	f__Unclassified	g__Unclassified	s__Unclassified
OTU337	d__Fungi	p__Ascomycota	c__Dothideomycetes	o__Pleosporales	f__Phaeosphaeriaceae	g__Ophiosphaerella	s__Unclassified
OTU338	d__Fungi	p__Ascomycota	c__Sordariomycetes	o__Hypocreales	f__Nectriaceae	g__Fusarium	s__Unclassified
OTU339	d__Fungi	p__Unclassified	c__Unclassified	o__Unclassified	f__Unclassified	g__Unclassified	s__Unclassified
OTU340	d__Fungi	p__Basidiomycota	c__Tremellomycetes	o__Tremellales	f__Tremellales_Incertae sedis	g__Bulleromyces	s__Unclassified
OTU341	d__Fungi	p__Ascomycota	c__Sordariomycetes	o__Xylariales	f__Amphisphaeriaceae	g__Pestalotiopsis	s__Unclassified
OTU342	d__Fungi	p__Basidiomycota	c__Ustilaginomycetes	o__Ustilaginales	f__Ustilaginaceae	g__Ustilago	s__Unclassified
OTU343	d__Fungi	p__Glomeromycota	c__Glomeromycetes	o__Glomerales	f__Glomeraceae	g__Glomus	s__Unclassified
OTU344	d__Fungi	p__Basidiomycota	c__Agaricostilbomycetes	o__Agaricostilbales	f__Agaricostilbaceae	g__Sterigmatomyces	s__Unclassified
OTU345	d__Fungi	p__Ascomycota	c__Dothideomycetes	o__Pleosporales	f__Pleosporaceae	g__Alternaria	s__Unclassified
OTU346	d__Fungi	p__Ascomycota	c__Dothideomycetes	o__Pleosporales	f__Phaeosphaeriaceae	g__Phaeosphaeriopsis	s__Unclassified
OTU347	d__Fungi	p__Ascomycota	c__Unclassified	o__Unclassified	f__Unclassified	g__Unclassified	s__Unclassified
OTU348	d__Fungi	p__Ascomycota	c__Dothideomycetes	o__Pleosporales	f__Montagnulaceae	g__Paraconiothyrium	s__Unclassified
OTU349	d__Fungi	p__Ascomycota	c__Sordariomycetes	o__Unclassified	f__Unclassified	g__Unclassified	s__Unclassified
OTU350	d__Fungi	p__Basidiomycota	c__Agaricomycetes	o__Unclassified	f__Unclassified	g__Unclassified	s__Unclassified
OTU351	d__Fungi	p__Ascomycota	c__Dothideomycetes	o__Pleosporales	f__Pleosporales_Incertae sedis	g__Unclassified	s__Unclassified
OTU352	d__Fungi	p__Basidiomycota	c__Agaricomycetes	o__Agaricales	f__Marasmiaceae	g__Marasmius	s__Unclassified
OTU353	d__Fungi	p__Ascomycota	c__Eurotiomycetes	o__Chaetothyriales	f__Herpotrichiellaceae	g__Phialophora	s__Unclassified
OTU354	d__Fungi	p__Ascomycota	c__Unclassified	o__Unclassified	f__Unclassified	g__Unclassified	s__Unclassified
OTU355	d__Fungi	p__Ascomycota	c__Dothideomycetes	o__Capnodiales	f__Mycosphaerellaceae	g__Stenella	s__Unclassified
OTU356	d__Fungi	p__Ascomycota	c__Dothideomycetes	o__Pleosporales	f__Pleosporaceae	g__Alternaria	s__Unclassified
OTU357	d__Fungi	p__Basidiomycota	c__Ustilaginomycetes	o__Ustilaginales	f__Ustilaginaceae	g__Ustilago	s__Unclassified
OTU358	d__Fungi	p__Basidiomycota	c__Unclassified	o__Unclassified	f__Unclassified	g__Unclassified	s__Unclassified
OTU359	d__Fungi	p__Ascomycota	c__Sordariomycetes	o__Unclassified	f__Unclassified	g__Unclassified	s__Unclassified
OTU360	d__Fungi	p__Basidiomycota	c__Agaricomycetes	o__Agaricales	f__Psathyrellaceae	g__Coprinellus	s__Unclassified
OTU361	d__Fungi	p__Basidiomycota	c__Agaricomycetes	o__Polyporales	f__Meripilaceae	g__Rigidoporus	s__Unclassified
OTU362	d__Fungi	p__Ascomycota	c__Dothideomycetes	o__Pleosporales	f__Phaeosphaeriaceae	g__Unclassified	s__Unclassified
OTU363	d__Fungi	p__Basidiomycota	c__Agaricomycetes	o__Agaricales	f__Unclassified	g__Unclassified	s__Unclassified
OTU364	d__Fungi	p__Ascomycota	c__Sordariomycetes	o__Unclassified	f__Unclassified	g__Unclassified	s__Unclassified
OTU365	d__Fungi	p__Ascomycota	c__Sordariomycetes	o__Sordariales	f__Chaetomiaceae	g__Thielavia	s__Unclassified
OTU366	d__Fungi	p__Ascomycota	c__Eurotiomycetes	o__Eurotiales	f__Trichocomaceae	g__Aspergillus	s__Unclassified
OTU367	d__Fungi	p__Ascomycota	c__Eurotiomycetes	o__Eurotiales	f__Trichocomaceae	g__Unclassified	s__Unclassified
OTU368	d__Fungi	p__Ascomycota	c__Sordariomycetes	o__Hypocreales	f__Hypocreales_Incertae sedis	g__Myrothecium	s__Unclassified
OTU369	d__Fungi	p__Ascomycota	c__Dothideomycetes	o__Capnodiales	f__Mycosphaerellaceae	g__Mycosphaerella	s__Unclassified
OTU370	d__Fungi	p__Basidiomycota	c__Tremellomycetes	o__Tremellales	f__Tremellales_Incertae sedis	g__Bullera	s__Unclassified
OTU371	d__Fungi	p__Ascomycota	c__Dothideomycetes	o__Capnodiales	f__Mycosphaerellaceae	g__Unclassified	s__Unclassified
OTU372	d__Fungi	p__Ascomycota	c__Sordariomycetes	o__Hypocreales	f__Cordycipitaceae	g__Lecanicillium	s__Unclassified
OTU373	d__Fungi	p__Ascomycota	c__Eurotiomycetes	o__Eurotiales	f__Trichocomaceae	g__Penicillium	s__Unclassified
OTU374	d__Fungi	p__Ascomycota	c__Eurotiomycetes	o__Eurotiomycetidae_Incertae sedis	f__Monascaceae	g__Xeromyces	s__Unclassified
OTU375	d__Fungi	p__Unclassified	c__Unclassified	o__Unclassified	f__Unclassified	g__Unclassified	s__Unclassified
OTU376	d__Fungi	p__Glomeromycota	c__Glomeromycetes	o__Glomerales	f__Glomeraceae	g__Glomus	s__Unclassified
OTU377	d__Fungi	p__Ascomycota	c__Unclassified	o__Unclassified	f__Unclassified	g__Unclassified	s__Unclassified
OTU378	d__Fungi	p__Basidiomycota	c__Agaricomycetes	o__Agaricales	f__Unclassified	g__Unclassified	s__Unclassified
OTU379	d__Fungi	p__Ascomycota	c__Leotiomycetes	o__Unclassified	f__Unclassified	g__Unclassified	s__Unclassified
OTU380	d__Fungi	p__Ascomycota	c__Sordariomycetes	o__Diaporthales	f__Diaporthaceae	g__Diaporthe	s__Unclassified
OTU381	d__Fungi	p__Ascomycota	c__Unclassified	o__Unclassified	f__Unclassified	g__Unclassified	s__Unclassified
OTU382	d__Fungi	p__Ascomycota	c__Unclassified	o__Unclassified	f__Unclassified	g__Unclassified	s__Unclassified
OTU383	d__Fungi	p__Ascomycota	c__Dothideomycetes	o__Dothideomycetes_Incertae sedis	f__Pseudeurotiaceae	g__Pseudogymnoascus	s__Unclassified
OTU384	d__Fungi	p__Basidiomycota	c__Agaricomycetes	o__Agaricales	f__Marasmiaceae	g__Gymnopus	s__Unclassified
OTU385	d__Fungi	p__Ascomycota	c__Sordariomycetes	o__Xylariales	f__Hyponectriaceae	g__Unclassified	s__Unclassified
OTU386	d__Fungi	p__Zygomycota	c__Mucoromycotina_Incertae sedis	o__Mortierellales	f__Mortierellaceae	g__Mortierella	s__Unclassified
OTU387	d__Fungi	p__Ascomycota	c__Pezizomycotina_Incertae sedis	o__Pezizomycotina_Incertae sedis	f__Pezizomycotina_Incertae sedis	g__Ochroconis	s__Unclassified
OTU388	d__Fungi	p__Ascomycota	c__Dothideomycetes	o__Pleosporales	f__Unclassified	g__Unclassified	s__Unclassified
OTU389	d__Fungi	p__Ascomycota	c__Lecanoromycetes	o__Lecanorales	f__Unclassified	g__Unclassified	s__Unclassified
OTU390	d__Fungi	p__Unclassified	c__Unclassified	o__Unclassified	f__Unclassified	g__Unclassified	s__Unclassified
OTU391	d__Fungi	p__Ascomycota	c__Sordariomycetes	o__Hypocreales	f__Hypocreales_Incertae sedis	g__Unclassified	s__Unclassified
OTU392	d__Fungi	p__Basidiomycota	c__Agaricomycetes	o__Hymenochaetales	f__Schizoporaceae	g__Hyphodontia	s__Unclassified
OTU393	d__Fungi	p__Ascomycota	c__Unclassified	o__Unclassified	f__Unclassified	g__Unclassified	s__Unclassified
OTU394	d__Fungi	p__Basidiomycota	c__Agaricomycetes	o__Agaricales	f__Psathyrellaceae	g__Psathyrella	s__Unclassified
OTU395	d__Fungi	p__Ascomycota	c__Eurotiomycetes	o__Eurotiales	f__Trichocomaceae	g__Penicillium	s__Unclassified
OTU396	d__Fungi	p__Basidiomycota	c__Agaricomycetes	o__Agaricales	f__Psathyrellaceae	g__Coprinellus	s__Unclassified
OTU397	d__Fungi	p__Basidiomycota	c__Agaricomycetes	o__Polyporales	f__Hyphodermataceae	g__Hyphoderma	s__Unclassified
OTU398	d__Fungi	p__Basidiomycota	c__Tremellomycetes	o__Tremellales	f__Tremellales_Incertae sedis	g__Filobasidiella	s__Unclassified
OTU399	d__Fungi	p__Basidiomycota	c__Tremellomycetes	o__Tremellales	f__Tremellaceae	g__Cryptococcus	s__Unclassified
OTU400	d__Fungi	p__Ascomycota	c__Saccharomycetes	o__Saccharomycetales	f__Saccharomycetaceae	g__Nakaseomyces	s__Unclassified
OTU401	d__Fungi	p__Ascomycota	c__Eurotiomycetes	o__Unclassified	f__Unclassified	g__Unclassified	s__Unclassified
OTU402	d__Fungi	p__Basidiomycota	c__Tremellomycetes	o__Filobasidiales	f__Filobasidiaceae	g__Filobasidium	s__Unclassified
OTU403	d__Fungi	p__Ascomycota	c__Leotiomycetes	o__Helotiales	f__Helotiaceae	g__Unclassified	s__Unclassified
OTU404	d__Fungi	p__Ascomycota	c__Sordariomycetes	o__Hypocreales	f__Cordycipitaceae	g__Simplicillium	s__Unclassified
OTU405	d__Fungi	p__Ascomycota	c__Sordariomycetes	o__Sordariales	f__Lasiosphaeriaceae	g__Podospora	s__Unclassified
OTU406	d__Fungi	p__Ascomycota	c__Sordariomycetes	o__Hypocreales	f__Nectriaceae	g__Fusarium	s__Unclassified
OTU407	d__Fungi	p__Ascomycota	c__Unclassified	o__Unclassified	f__Unclassified	g__Unclassified	s__Unclassified
OTU408	d__Fungi	p__Basidiomycota	c__Tremellomycetes	o__Trichosporonales	f__Trichosporonaceae	g__Trichosporon	s__Unclassified
OTU409	d__Fungi	p__Ascomycota	c__Eurotiomycetes	o__Eurotiales	f__Trichocomaceae	g__Penicillium	s__Unclassified
OTU410	d__Fungi	p__Ascomycota	c__Dothideomycetes	o__Pleosporales	f__Pleosporaceae	g__Unclassified	s__Unclassified
OTU411	d__Fungi	p__Basidiomycota	c__Agaricomycetes	o__Polyporales	f__Steccherinaceae	g__Irpex	s__Unclassified
OTU412	d__Fungi	p__Basidiomycota	c__Exobasidiomycetes	o__Exobasidiomycetidae_Incertae sedis	f__Exobasidiomycetidae_Incertae sedis	g__Tilletiopsis	s__Unclassified
OTU413	d__Fungi	p__Ascomycota	c__Saccharomycetes	o__Saccharomycetales	f__Unclassified	g__Unclassified	s__Unclassified
OTU414	d__Fungi	p__Basidiomycota	c__Agaricomycetes	o__Polyporales	f__Phanerochaetaceae	g__Phlebiopsis	s__Unclassified
OTU415	d__Fungi	p__Ascomycota	c__Saccharomycetes	o__Saccharomycetales	f__Saccharomycetaceae	g__Hyphopichia	s__Unclassified
OTU416	d__Fungi	p__Basidiomycota	c__Tremellomycetes	o__Trichosporonales	f__Trichosporonaceae	g__Trichosporon	s__Unclassified
OTU417	d__Fungi	p__Ascomycota	c__Sordariomycetes	o__Hypocreales	f__Unclassified	g__Unclassified	s__Unclassified
OTU418	d__Fungi	p__Ascomycota	c__Dothideomycetes	o__Pleosporales	f__Pleosporales_Incertae sedis	g__Phoma	s__Unclassified
OTU419	d__Fungi	p__Ascomycota	c__Eurotiomycetes	o__Chaetothyriales	f__Herpotrichiellaceae	g__Phialophora	s__Unclassified
OTU420	d__Fungi	p__Ascomycota	c__Sordariomycetes	o__Hypocreales	f__Nectriaceae	g__Fusarium	s__Unclassified
OTU421	d__Fungi	p__Ascomycota	c__Sordariomycetes	o__Unclassified	f__Unclassified	g__Unclassified	s__Unclassified
OTU422	d__Fungi	p__Basidiomycota	c__Agaricomycetes	o__Polyporales	f__Fomitopsidaceae	g__Fomitopsis	s__Unclassified
OTU423	d__Fungi	p__Ascomycota	c__Dothideomycetes	o__Pleosporales	f__Unclassified	g__Unclassified	s__Unclassified
OTU424	d__Fungi	p__Ascomycota	c__Sordariomycetes	o__Diaporthales	f__Diaporthaceae	g__Diaporthe	s__Unclassified
OTU425	d__Fungi	p__Basidiomycota	c__Agaricomycetes	o__Polyporales	f__Meruliaceae	g__Phlebia	s__Unclassified
OTU426	d__Fungi	p__Ascomycota	c__Dothideomycetes	o__Pleosporales	f__Sporormiaceae	g__Preussia	s__Unclassified
OTU427	d__Fungi	p__Basidiomycota	c__Ustilaginomycotina_Incertae sedis	o__Malasseziales	f__Malasseziales_Incertae sedis	g__Malassezia	s__Unclassified
OTU428	d__Fungi	p__Basidiomycota	c__Agaricomycetes	o__Auriculariales	f__Auriculariales_Incertae sedis	g__Protomerulius	s__Unclassified
OTU429	d__Fungi	p__Basidiomycota	c__Agaricomycetes	o__Polyporales	f__Polyporaceae	g__Lentinus	s__Unclassified
OTU430	d__Fungi	p__Unclassified	c__Unclassified	o__Unclassified	f__Unclassified	g__Unclassified	s__Unclassified
OTU431	d__Fungi	p__Basidiomycota	c__Unclassified	o__Unclassified	f__Unclassified	g__Unclassified	s__Unclassified
OTU432	d__Fungi	p__Ascomycota	c__Sordariomycetes	o__Sordariomycetidae_Incertae sedis	f__Magnaporthaceae	g__Magnaporthe	s__Unclassified
OTU433	d__Fungi	p__Ascomycota	c__Eurotiomycetes	o__Eurotiales	f__Trichocomaceae	g__Talaromyces	s__Unclassified
OTU434	d__Fungi	p__Ascomycota	c__Sordariomycetes	o__Microascales	f__Microascaceae	g__Cephalotrichum	s__Unclassified
OTU435	d__Fungi	p__Ascomycota	c__Eurotiomycetes	o__Chaetothyriales	f__Chaetothyriaceae	g__Cyphellophora	s__Unclassified
OTU436	d__Fungi	p__Unclassified	c__Unclassified	o__Unclassified	f__Unclassified	g__Unclassified	s__Unclassified
OTU437	d__Fungi	p__Ascomycota	c__Dothideomycetes	o__Dothideales	f__Dothioraceae	g__Kabatiella	s__Unclassified
OTU438	d__Fungi	p__Basidiomycota	c__Unclassified	o__Unclassified	f__Unclassified	g__Unclassified	s__Unclassified
OTU439	d__Fungi	p__Basidiomycota	c__Agaricomycetes	o__Agaricales	f__Cortinariaceae	g__Gymnopilus	s__Unclassified
OTU440	d__Fungi	p__Ascomycota	c__Sordariomycetes	o__Unclassified	f__Unclassified	g__Unclassified	s__Unclassified
OTU441	d__Fungi	p__Ascomycota	c__Unclassified	o__Unclassified	f__Unclassified	g__Unclassified	s__Unclassified
OTU442	d__Fungi	p__Ascomycota	c__Pezizomycetes	o__Pezizales	f__Pyronemataceae	g__Unclassified	s__Unclassified
OTU443	d__Fungi	p__Ascomycota	c__Dothideomycetes	o__Pleosporales	f__Pleosporaceae	g__Cochliobolus	s__Unclassified
OTU444	d__Fungi	p__Ascomycota	c__Dothideomycetes	o__Pleosporales	f__Sporormiaceae	g__Preussia	s__Unclassified
OTU445	d__Fungi	p__Ascomycota	c__Pezizomycotina_Incertae sedis	o__Pezizomycotina_Incertae sedis	f__Pezizomycotina_Incertae sedis	g__Xenochalara	s__Unclassified
OTU446	d__Fungi	p__Ascomycota	c__Unclassified	o__Unclassified	f__Unclassified	g__Unclassified	s__Unclassified
OTU447	d__Fungi	p__Basidiomycota	c__Microbotryomycetes	o__Sporidiobolales	f__Sporidiobolales_Incertae sedis	g__Rhodosporidium	s__Unclassified
OTU448	d__Fungi	p__Ascomycota	c__Saccharomycetes	o__Saccharomycetales	f__Saccharomycetaceae	g__Hyphopichia	s__Unclassified
OTU449	d__Fungi	p__Basidiomycota	c__Cystobasidiomycetes	o__Cystobasidiales	f__Cystobasidiaceae	g__Occultifur	s__Unclassified
OTU450	d__Fungi	p__Ascomycota	c__Sordariomycetes	o__Xylariales	f__Diatrypaceae	g__Eutypella	s__Unclassified
OTU451	d__Fungi	p__Ascomycota	c__Sordariomycetes	o__Hypocreales	f__Hypocreales_Incertae sedis	g__Geosmithia	s__Unclassified
OTU452	d__Fungi	p__Basidiomycota	c__Exobasidiomycetes	o__Exobasidiomycetidae_Incertae sedis	f__Exobasidiomycetidae_Incertae sedis	g__Tilletiopsis	s__Unclassified
OTU453	d__Fungi	p__Zygomycota	c__Mucoromycotina_Incertae sedis	o__Mortierellales	f__Mortierellaceae	g__Mortierella	s__Unclassified
OTU454	d__Fungi	p__Unclassified	c__Unclassified	o__Unclassified	f__Unclassified	g__Unclassified	s__Unclassified
OTU455	d__Fungi	p__Ascomycota	c__Dothideomycetes	o__Capnodiales	f__Capnodiales_Incertae sedis	g__Toxicocladosporium	s__Unclassified
OTU456	d__Fungi	p__Ascomycota	c__Sordariomycetes	o__Diaporthales	f__Diaporthaceae	g__Phomopsis	s__Unclassified
OTU457	d__Fungi	p__Zygomycota	c__Mucoromycotina_Incertae sedis	o__Mortierellales	f__Mortierellaceae	g__Mortierella	s__Unclassified
OTU458	d__Fungi	p__Ascomycota	c__Dothideomycetes	o__Capnodiales	f__Unclassified	g__Unclassified	s__Unclassified
OTU459	d__Fungi	p__Ascomycota	c__Sordariomycetes	o__Hypocreales	f__Unclassified	g__Unclassified	s__Unclassified
OTU460	d__Fungi	p__Ascomycota	c__Sordariomycetes	o__Microascales	f__Microascaceae	g__Wardomyces	s__Unclassified
OTU461	d__Fungi	p__Ascomycota	c__Dothideomycetes	o__Dothideomycetes_Incertae sedis	f__Dothideomycetes_Incertae sedis	g__Rhizopycnis	s__Unclassified
OTU462	d__Fungi	p__Basidiomycota	c__Tremellomycetes	o__Tremellales	f__Tremellaceae	g__Cryptococcus	s__Unclassified
OTU463	d__Fungi	p__Basidiomycota	c__Tremellomycetes	o__Tremellales	f__Tremellaceae	g__Cryptococcus	s__Unclassified
OTU464	d__Fungi	p__Ascomycota	c__Sordariomycetes	o__Hypocreales	f__Hypocreales_Incertae sedis	g__Acremonium	s__Unclassified
OTU465	d__Fungi	p__Ascomycota	c__Sordariomycetes	o__Hypocreales	f__Hypocreales_Incertae sedis	g__Unclassified	s__Unclassified
OTU466	d__Fungi	p__Ascomycota	c__Dothideomycetes	o__Dothideales	f__Dothioraceae	g__Kabatiella	s__Unclassified
OTU467	d__Fungi	p__Basidiomycota	c__Agaricomycetes	o__Unclassified	f__Unclassified	g__Unclassified	s__Unclassified
OTU468	d__Fungi	p__Basidiomycota	c__Agaricomycetes	o__Polyporales	f__Fomitopsidaceae	g__Postia	s__Unclassified
OTU469	d__Fungi	p__Basidiomycota	c__Microbotryomycetes	o__Sporidiobolales	f__Sporidiobolales_Incertae sedis	g__Rhodosporidium	s__Unclassified
OTU470	d__Fungi	p__Basidiomycota	c__Agaricomycetes	o__Polyporales	f__Unclassified	g__Unclassified	s__Unclassified
OTU471	d__Fungi	p__Ascomycota	c__Sordariomycetes	o__Unclassified	f__Unclassified	g__Unclassified	s__Unclassified
OTU472	d__Fungi	p__Ascomycota	c__Dothideomycetes	o__Pleosporales	f__Montagnulaceae	g__Paraconiothyrium	s__Unclassified
OTU473	d__Fungi	p__Unclassified	c__Unclassified	o__Unclassified	f__Unclassified	g__Unclassified	s__Unclassified
OTU474	d__Fungi	p__Basidiomycota	c__Agaricomycetes	o__Polyporales	f__Hyphodermataceae	g__Hyphoderma	s__Unclassified
OTU475	d__Fungi	p__Ascomycota	c__Dothideomycetes	o__Pleosporales	f__Pleosporaceae	g__Alternaria	s__Unclassified
OTU476	d__Fungi	p__Ascomycota	c__Dothideomycetes	o__Dothideomycetes_Incertae sedis	f__Dothideomycetes_Incertae sedis	g__Naumovia	s__Unclassified
OTU477	d__Fungi	p__Unclassified	c__Unclassified	o__Unclassified	f__Unclassified	g__Unclassified	s__Unclassified
OTU478	d__Fungi	p__Basidiomycota	c__Agaricomycetes	o__Russulales	f__Peniophoraceae	g__Peniophora	s__Unclassified
OTU479	d__Fungi	p__Ascomycota	c__Dothideomycetes	o__Dothideomycetes_Incertae sedis	f__Dothideomycetes_Incertae sedis	g__Rhizopycnis	s__Unclassified
OTU480	d__Fungi	p__Basidiomycota	c__Agaricostilbomycetes	o__Agaricostilbales	f__Agaricostilbaceae	g__Sterigmatomyces	s__Unclassified
OTU481	d__Fungi	p__Ascomycota	c__Saccharomycetes	o__Saccharomycetales	f__Saccharomycetales_Incertae sedis	g__Lodderomyces	s__Unclassified
OTU482	d__Fungi	p__Basidiomycota	c__Unclassified	o__Unclassified	f__Unclassified	g__Unclassified	s__Unclassified
OTU483	d__Fungi	p__Ascomycota	c__Eurotiomycetes	o__Chaetothyriales	f__Chaetothyriales_Incertae sedis	g__Strelitziana	s__Unclassified
OTU484	d__Fungi	p__Ascomycota	c__Pezizomycetes	o__Pezizales	f__Pyronemataceae	g__Unclassified	s__Unclassified
OTU485	d__Fungi	p__Basidiomycota	c__Tremellomycetes	o__Tremellales	f__Tremellaceae	g__Cryptococcus	s__Unclassified
OTU486	d__Fungi	p__Zygomycota	c__Mucoromycotina_Incertae sedis	o__Mortierellales	f__Mortierellaceae	g__Mortierella	s__Unclassified
OTU487	d__Fungi	p__Ascomycota	c__Unclassified	o__Unclassified	f__Unclassified	g__Unclassified	s__Unclassified
OTU488	d__Fungi	p__Basidiomycota	c__Agaricomycetes	o__Polyporales	f__Meruliaceae	g__Phlebia	s__Unclassified
OTU489	d__Fungi	p__Zygomycota	c__Mucoromycotina_Incertae sedis	o__Mortierellales	f__Mortierellaceae	g__Mortierella	s__Unclassified
OTU490	d__Fungi	p__Basidiomycota	c__Exobasidiomycetes	o__Exobasidiomycetidae_Incertae sedis	f__Exobasidiomycetidae_Incertae sedis	g__Tilletiopsis	s__Unclassified
OTU491	d__Fungi	p__Basidiomycota	c__Agaricomycetes	o__Polyporales	f__Meruliaceae	g__Phlebia	s__Unclassified
OTU492	d__Fungi	p__Ascomycota	c__Leotiomycetes	o__Helotiales	f__Unclassified	g__Unclassified	s__Unclassified
OTU493	d__Fungi	p__Ascomycota	c__Sordariomycetes	o__Xylariales	f__Xylariaceae	g__Unclassified	s__Unclassified
OTU494	d__Fungi	p__Ascomycota	c__Dothideomycetes	o__Pleosporales	f__Pleosporaceae	g__Cochliobolus	s__Unclassified
OTU495	d__Fungi	p__Ascomycota	c__Sordariomycetes	o__Unclassified	f__Unclassified	g__Unclassified	s__Unclassified
OTU496	d__Fungi	p__Basidiomycota	c__Agaricomycetes	o__Agaricales	f__Psathyrellaceae	g__Coprinopsis	s__Unclassified
OTU497	d__Fungi	p__Ascomycota	c__Dothideomycetes	o__Pleosporales	f__Lophiostomataceae	g__Unclassified	s__Unclassified
OTU498	d__Fungi	p__Basidiomycota	c__Agaricomycetes	o__Agaricales	f__Unclassified	g__Unclassified	s__Unclassified
OTU499	d__Fungi	p__Basidiomycota	c__Microbotryomycetes	o__Sporidiobolales	f__Sporidiobolaceae	g__Sporidiobolus	s__Unclassified
OTU500	d__Fungi	p__Ascomycota	c__Dothideomycetes	o__Pleosporales	f__Lophiostomataceae	g__Massarina	s__Unclassified
OTU501	d__Fungi	p__Ascomycota	c__Eurotiomycetes	o__Eurotiales	f__Trichocomaceae	g__Thermoascus	s__Unclassified
OTU502	d__Fungi	p__Ascomycota	c__Sordariomycetes	o__Hypocreales	f__Hypocreaceae	g__Gliocladium	s__Unclassified
OTU503	d__Fungi	p__Basidiomycota	c__Unclassified	o__Unclassified	f__Unclassified	g__Unclassified	s__Unclassified
OTU504	d__Fungi	p__Ascomycota	c__Sordariomycetes	o__Hypocreales	f__Nectriaceae	g__Sarcopodium	s__Unclassified
OTU505	d__Fungi	p__Basidiomycota	c__Agaricomycetes	o__Hymenochaetales	f__Hymenochaetaceae	g__Hydnochaete	s__Unclassified
OTU506	d__Fungi	p__Ascomycota	c__Dothideomycetes	o__Pleosporales	f__Pleosporaceae	g__Curvularia	s__Unclassified
OTU507	d__Fungi	p__Ascomycota	c__Dothideomycetes	o__Myriangiales	f__Elsinoaceae	g__Elsinoe	s__Unclassified
OTU508	d__Fungi	p__Basidiomycota	c__Agaricomycetes	o__Agaricales	f__Pleurotaceae	g__Pleurotus	s__Unclassified
OTU509	d__Fungi	p__Basidiomycota	c__Exobasidiomycetes	o__Exobasidiomycetidae_Incertae sedis	f__Exobasidiomycetidae_Incertae sedis	g__Tilletiopsis	s__Unclassified
OTU510	d__Fungi	p__Basidiomycota	c__Agaricomycetes	o__Agaricales	f__Mycenaceae	g__Sarcomyxa	s__Unclassified
OTU511	d__Fungi	p__Ascomycota	c__Dothideomycetes	o__Capnodiales	f__Mycosphaerellaceae	g__Pseudocercospora	s__Unclassified
OTU512	d__Fungi	p__Basidiomycota	c__Agaricomycetes	o__Polyporales	f__Polyporaceae	g__Trametes	s__Unclassified
OTU513	d__Fungi	p__Ascomycota	c__Sordariomycetes	o__Sordariales	f__Lasiosphaeriaceae	g__Podospora	s__Unclassified
OTU514	d__Fungi	p__Ascomycota	c__Sordariomycetes	o__Hypocreales	f__Nectriaceae	g__Neonectria	s__Unclassified
OTU515	d__Fungi	p__Ascomycota	c__Eurotiomycetes	o__Onygenales	f__Unclassified	g__Unclassified	s__Unclassified
OTU516	d__Fungi	p__Ascomycota	c__Pezizomycetes	o__Pezizales	f__Pyronemataceae	g__Unclassified	s__Unclassified
OTU517	d__Fungi	p__Basidiomycota	c__Exobasidiomycetes	o__Microstromatales	f__Microstromataceae	g__Sympodiomycopsis	s__Unclassified
OTU518	d__Fungi	p__Ascomycota	c__Dothideomycetes	o__Capnodiales	f__Mycosphaerellaceae	g__Pseudocercospora	s__Unclassified
OTU519	d__Fungi	p__Ascomycota	c__Unclassified	o__Unclassified	f__Unclassified	g__Unclassified	s__Unclassified
OTU520	d__Fungi	p__Ascomycota	c__Sordariomycetes	o__Microascales	f__Microascaceae	g__Microascus	s__Unclassified
OTU521	d__Fungi	p__Ascomycota	c__Saccharomycetes	o__Saccharomycetales	f__Saccharomycetaceae	g__Kluyveromyces	s__Unclassified
OTU522	d__Fungi	p__Basidiomycota	c__Agaricomycetes	o__Polyporales	f__Polyporaceae	g__Grammothele	s__Unclassified
OTU523	d__Fungi	p__Ascomycota	c__Dothideomycetes	o__Capnodiales	f__Mycosphaerellaceae	g__Pseudocercosporella	s__Unclassified
OTU524	d__Fungi	p__Basidiomycota	c__Tremellomycetes	o__Tremellales	f__Tremellales_Incertae sedis	g__Auriculibuller	s__Unclassified
OTU525	d__Fungi	p__Ascomycota	c__Dothideomycetes	o__Pleosporales	f__Pleosporales_Incertae sedis	g__Unclassified	s__Unclassified
OTU526	d__Fungi	p__Ascomycota	c__Dothideomycetes	o__Capnodiales	f__Mycosphaerellaceae	g__Unclassified	s__Unclassified
OTU527	d__Fungi	p__Basidiomycota	c__Agaricomycetes	o__Trechisporales	f__Hydnodontaceae	g__Trechispora	s__Unclassified
OTU528	d__Fungi	p__Ascomycota	c__Dothideomycetes	o__Pleosporales	f__Phaeosphaeriaceae	g__Phaeosphaeriopsis	s__Unclassified
OTU529	d__Fungi	p__Ascomycota	c__Dothideomycetes	o__Pleosporales	f__Phaeosphaeriaceae	g__Phaeosphaeria	s__Unclassified
OTU530	d__Fungi	p__Basidiomycota	c__Agaricomycetes	o__Agaricales	f__Mycenaceae	g__Mycena	s__Unclassified
OTU531	d__Fungi	p__Ascomycota	c__Eurotiomycetes	o__Eurotiales	f__Trichocomaceae	g__Aspergillus	s__Unclassified
OTU532	d__Fungi	p__Ascomycota	c__Eurotiomycetes	o__Eurotiales	f__Trichocomaceae	g__Penicillium	s__Unclassified
OTU533	d__Fungi	p__Basidiomycota	c__Agaricomycetes	o__Cantharellales	f__Ceratobasidiaceae	g__Thanatephorus	s__Unclassified
OTU534	d__Fungi	p__Ascomycota	c__Pezizomycotina_Incertae sedis	o__Pezizomycotina_Incertae sedis	f__Pezizomycotina_Incertae sedis	g__Dokmaia	s__Unclassified
OTU535	d__Fungi	p__Ascomycota	c__Eurotiomycetes	o__Eurotiales	f__Trichocomaceae	g__Aspergillus	s__Unclassified
OTU536	d__Fungi	p__Ascomycota	c__Sordariomycetes	o__Hypocreales	f__Unclassified	g__Unclassified	s__Unclassified
OTU537	d__Fungi	p__Ascomycota	c__Dothideomycetes	o__Pleosporales	f__Pleosporales_Incertae sedis	g__Pyrenochaeta	s__Unclassified
OTU538	d__Fungi	p__Ascomycota	c__Sordariomycetes	o__Hypocreales	f__Hypocreales_Incertae sedis	g__Myrothecium	s__Unclassified
OTU539	d__Fungi	p__Basidiomycota	c__Agaricomycetes	o__Polyporales	f__Steccherinaceae	g__Unclassified	s__Unclassified
OTU540	d__Fungi	p__Ascomycota	c__Dothideomycetes	o__Pleosporales	f__Pleosporaceae	g__Setosphaeria	s__Unclassified
OTU541	d__Fungi	p__Ascomycota	c__Dothideomycetes	o__Pleosporales	f__Unclassified	g__Unclassified	s__Unclassified
OTU542	d__Fungi	p__Ascomycota	c__Sordariomycetes	o__Sordariales	f__Chaetomiaceae	g__Achaetomium	s__Unclassified
OTU543	d__Fungi	p__Basidiomycota	c__Tremellomycetes	o__Tremellales	f__Tremellales_Incertae sedis	g__Dioszegia	s__Unclassified
OTU544	d__Fungi	p__Ascomycota	c__Sordariomycetes	o__Hypocreales	f__Hypocreales_Incertae sedis	g__Acremonium	s__Unclassified
OTU545	d__Fungi	p__Basidiomycota	c__Agaricomycetes	o__Polyporales	f__Ganodermataceae	g__Ganoderma	s__Unclassified
OTU546	d__Fungi	p__Ascomycota	c__Sordariomycetes	o__Hypocreales	f__Nectriaceae	g__Unclassified	s__Unclassified
OTU547	d__Fungi	p__Ascomycota	c__Eurotiomycetes	o__Eurotiales	f__Trichocomaceae	g__Aspergillus	s__Unclassified
OTU548	d__Fungi	p__Ascomycota	c__Sordariomycetes	o__Hypocreales	f__Hypocreales_Incertae sedis	g__Gliomastix	s__Unclassified
OTU549	d__Fungi	p__Basidiomycota	c__Agaricomycetes	o__Agaricales	f__Unclassified	g__Unclassified	s__Unclassified
OTU550	d__Fungi	p__Ascomycota	c__Pezizomycotina_Incertae sedis	o__Pezizomycotina_Incertae sedis	f__Pezizomycotina_Incertae sedis	g__Fusicolla	s__Unclassified
OTU551	d__Fungi	p__Basidiomycota	c__Pucciniomycetes	o__Pucciniales	f__Pucciniaceae	g__Puccinia	s__Unclassified
OTU552	d__Fungi	p__Ascomycota	c__Sordariomycetes	o__Hypocreales	f__Clavicipitaceae	g__Cordyceps	s__Unclassified
OTU553	d__Fungi	p__Ascomycota	c__Unclassified	o__Unclassified	f__Unclassified	g__Unclassified	s__Unclassified
OTU554	d__Fungi	p__Ascomycota	c__Sordariomycetes	o__Hypocreales	f__Unclassified	g__Unclassified	s__Unclassified
OTU555	d__Fungi	p__Glomeromycota	c__Glomeromycetes	o__Glomerales	f__Glomeraceae	g__Unclassified	s__Unclassified
OTU556	d__Fungi	p__Ascomycota	c__Lecanoromycetes	o__Unclassified	f__Unclassified	g__Unclassified	s__Unclassified
OTU557	d__Fungi	p__Ascomycota	c__Unclassified	o__Unclassified	f__Unclassified	g__Unclassified	s__Unclassified
OTU558	d__Fungi	p__Glomeromycota	c__Glomeromycetes	o__Glomerales	f__Glomeraceae	g__Unclassified	s__Unclassified
OTU559	d__Fungi	p__Ascomycota	c__Sordariomycetes	o__Sordariales	f__Lasiosphaeriaceae	g__Cercophora	s__Unclassified
OTU560	d__Fungi	p__Ascomycota	c__Dothideomycetes	o__Capnodiales	f__Mycosphaerellaceae	g__Davidiella	s__Unclassified
OTU561	d__Fungi	p__Basidiomycota	c__Wallemiomycetes	o__Wallemiales	f__Wallemiaceae	g__Wallemia	s__Unclassified
OTU562	d__Fungi	p__Ascomycota	c__Leotiomycetes	o__Helotiales	f__Helotiales_Incertae sedis	g__Tetracladium	s__Unclassified
OTU563	d__Fungi	p__Ascomycota	c__Sordariomycetes	o__Sordariales	f__Lasiosphaeriaceae	g__Podospora	s__Unclassified
OTU564	d__Fungi	p__Ascomycota	c__Dothideomycetes	o__Pleosporales	f__Unclassified	g__Unclassified	s__Unclassified
OTU565	d__Fungi	p__Basidiomycota	c__Unclassified	o__Unclassified	f__Unclassified	g__Unclassified	s__Unclassified
OTU566	d__Fungi	p__Basidiomycota	c__Agaricomycetes	o__Polyporales	f__Hapalopilaceae	g__Ceriporia	s__Unclassified
OTU567	d__Fungi	p__Basidiomycota	c__Agaricostilbomycetes	o__Agaricostilbales	f__Agaricostilbaceae	g__Bensingtonia	s__Unclassified
OTU568	d__Fungi	p__Basidiomycota	c__Pucciniomycetes	o__Pucciniales	f__Cronartiaceae	g__Cronartium	s__Unclassified
OTU569	d__Fungi	p__Ascomycota	c__Sordariomycetes	o__Hypocreales	f__Bionectriaceae	g__Bionectria	s__Unclassified
OTU570	d__Fungi	p__Basidiomycota	c__Tremellomycetes	o__Tremellales	f__Tremellaceae	g__Cryptococcus	s__Unclassified
OTU571	d__Fungi	p__Ascomycota	c__Sordariomycetes	o__Hypocreales	f__Hypocreales_Incertae sedis	g__Acremonium	s__Unclassified
OTU572	d__Fungi	p__Ascomycota	c__Sordariomycetes	o__Hypocreales	f__Hypocreales_Incertae sedis	g__Acremonium	s__Unclassified
OTU573	d__Fungi	p__Basidiomycota	c__Microbotryomycetes	o__Sporidiobolales	f__Sporidiobolales_Incertae sedis	g__Rhodotorula	s__Unclassified
OTU574	d__Fungi	p__Ascomycota	c__Sordariomycetes	o__Sordariales	f__Chaetomiaceae	g__Chaetomium	s__Unclassified
OTU575	d__Fungi	p__Basidiomycota	c__Agaricomycetes	o__Agaricales	f__Psathyrellaceae	g__Coprinopsis	s__Unclassified
OTU576	d__Fungi	p__Ascomycota	c__Dothideomycetes	o__Pleosporales	f__Lophiostomataceae	g__Herpotrichia	s__Unclassified
OTU577	d__Fungi	p__Unclassified	c__Unclassified	o__Unclassified	f__Unclassified	g__Unclassified	s__Unclassified
OTU578	d__Fungi	p__Ascomycota	c__Unclassified	o__Unclassified	f__Unclassified	g__Unclassified	s__Unclassified
OTU579	d__Fungi	p__Ascomycota	c__Saccharomycetes	o__Saccharomycetales	f__Pichiaceae	g__Pichia	s__Unclassified
OTU580	d__Fungi	p__Basidiomycota	c__Agaricomycetes	o__Hymenochaetales	f__Hymenochaetaceae	g__Fuscoporia	s__Unclassified
OTU581	d__Fungi	p__Ascomycota	c__Dothideomycetes	o__Pleosporales	f__Unclassified	g__Unclassified	s__Unclassified
OTU582	d__Fungi	p__Ascomycota	c__Sordariomycetes	o__Hypocreales	f__Unclassified	g__Unclassified	s__Unclassified
OTU583	d__Fungi	p__Ascomycota	c__Dothideomycetes	o__Myriangiales	f__Elsinoaceae	g__Elsinoe	s__Unclassified
OTU584	d__Fungi	p__Ascomycota	c__Dothideomycetes	o__Pleosporales	f__Unclassified	g__Unclassified	s__Unclassified
OTU585	d__Fungi	p__Ascomycota	c__Sordariomycetes	o__Microascales	f__Ceratocystidaceae	g__Thielaviopsis	s__Unclassified
OTU586	d__Fungi	p__Ascomycota	c__Dothideomycetes	o__Pleosporales	f__Pleosporaceae	g__Unclassified	s__Unclassified
OTU587	d__Fungi	p__Chytridiomycota	c__Chytridiomycetes	o__Spizellomycetales	f__Spizellomycetaceae	g__Spizellomyces	s__Unclassified
OTU588	d__Fungi	p__Basidiomycota	c__Agaricomycetes	o__Agaricales	f__Pleurotaceae	g__Pleurotus	s__Unclassified
OTU589	d__Fungi	p__Ascomycota	c__Sordariomycetes	o__Hypocreales	f__Nectriaceae	g__Nectria	s__Unclassified
OTU590	d__Fungi	p__Basidiomycota	c__Agaricomycetes	o__Unclassified	f__Unclassified	g__Unclassified	s__Unclassified
OTU591	d__Fungi	p__Ascomycota	c__Sordariomycetes	o__Hypocreales	f__Unclassified	g__Unclassified	s__Unclassified
OTU592	d__Fungi	p__Ascomycota	c__Eurotiomycetes	o__Verrucariales	f__Verrucariaceae	g__Unclassified	s__Unclassified
OTU593	d__Fungi	p__Basidiomycota	c__Agaricomycetes	o__Polyporales	f__Unclassified	g__Unclassified	s__Unclassified
OTU594	d__Fungi	p__Ascomycota	c__Unclassified	o__Unclassified	f__Unclassified	g__Unclassified	s__Unclassified
OTU595	d__Fungi	p__Ascomycota	c__Dothideomycetes	o__Botryosphaeriales	f__Botryosphaeriaceae	g__Microdiplodia	s__Unclassified
OTU596	d__Fungi	p__Basidiomycota	c__Wallemiomycetes	o__Wallemiales	f__Wallemiaceae	g__Wallemia	s__Unclassified
OTU597	d__Fungi	p__Ascomycota	c__Unclassified	o__Unclassified	f__Unclassified	g__Unclassified	s__Unclassified
OTU598	d__Fungi	p__Ascomycota	c__Dothideomycetes	o__Pleosporales	f__Phaeosphaeriaceae	g__Unclassified	s__Unclassified
OTU599	d__Fungi	p__Ascomycota	c__Dothideomycetes	o__Capnodiales	f__Mycosphaerellaceae	g__Mycosphaerella	s__Unclassified
OTU600	d__Fungi	p__Basidiomycota	c__Agaricomycetes	o__Agaricales	f__Marasmiaceae	g__Gymnopus	s__Unclassified
OTU601	d__Fungi	p__Basidiomycota	c__Agaricomycetes	o__Hymenochaetales	f__Schizoporaceae	g__Hyphodontia	s__Unclassified
OTU602	d__Fungi	p__Ascomycota	c__Dothideomycetes	o__Capnodiales	f__Unclassified	g__Unclassified	s__Unclassified
OTU603	d__Fungi	p__Ascomycota	c__Sordariomycetes	o__Hypocreales	f__Unclassified	g__Unclassified	s__Unclassified
OTU604	d__Fungi	p__Glomeromycota	c__Glomeromycetes	o__Glomerales	f__Glomeraceae	g__Unclassified	s__Unclassified
OTU605	d__Fungi	p__Basidiomycota	c__Agaricomycetes	o__Agaricales	f__Psathyrellaceae	g__Coprinopsis	s__Unclassified
OTU606	d__Fungi	p__Ascomycota	c__Eurotiomycetes	o__Chaetothyriales	f__Chaetothyriaceae	g__Cyphellophora	s__Unclassified
OTU607	d__Fungi	p__Ascomycota	c__Leotiomycetes	o__Helotiales	f__Helotiales_Incertae sedis	g__Rhexocercosporidium	s__Unclassified
OTU608	d__Fungi	p__Ascomycota	c__Lecanoromycetes	o__Lecanorales	f__Ramalinaceae	g__Bacidina	s__Unclassified
OTU609	d__Fungi	p__Ascomycota	c__Pezizomycotina_Incertae sedis	o__Pezizomycotina_Incertae sedis	f__Pezizomycotina_Incertae sedis	g__Torula	s__Unclassified
OTU610	d__Fungi	p__Basidiomycota	c__Agaricomycetes	o__Agaricales	f__Marasmiaceae	g__Gymnopus	s__Unclassified
OTU611	d__Fungi	p__Basidiomycota	c__Agaricomycetes	o__Polyporales	f__Meruliaceae	g__Phlebia	s__Unclassified
OTU612	d__Fungi	p__Basidiomycota	c__Unclassified	o__Unclassified	f__Unclassified	g__Unclassified	s__Unclassified
OTU613	d__Fungi	p__Ascomycota	c__Saccharomycetes	o__Saccharomycetales	f__Trichomonascaceae	g__Blastobotrys	s__Unclassified
OTU614	d__Fungi	p__Ascomycota	c__Saccharomycetes	o__Saccharomycetales	f__Saccharomycetales_Incertae sedis	g__Candida	s__Unclassified
OTU615	d__Fungi	p__Ascomycota	c__Sordariomycetes	o__Microascales	f__Microascaceae	g__Unclassified	s__Unclassified
OTU616	d__Fungi	p__Ascomycota	c__Sordariomycetes	o__Diaporthales	f__Diaporthaceae	g__Diaporthe	s__Unclassified
OTU617	d__Fungi	p__Basidiomycota	c__Agaricomycetes	o__Agaricales	f__Typhulaceae	g__Typhula	s__Unclassified
OTU618	d__Fungi	p__Basidiomycota	c__Agaricomycetes	o__Unclassified	f__Unclassified	g__Unclassified	s__Unclassified
OTU619	d__Fungi	p__Basidiomycota	c__Agaricomycetes	o__Unclassified	f__Unclassified	g__Unclassified	s__Unclassified
OTU620	d__Fungi	p__Ascomycota	c__Sordariomycetes	o__Hypocreales	f__Nectriaceae	g__Unclassified	s__Unclassified
OTU621	d__Fungi	p__Ascomycota	c__Sordariomycetes	o__Sordariales	f__Chaetomiaceae	g__Unclassified	s__Unclassified
OTU622	d__Fungi	p__Ascomycota	c__Pezizomycotina_Incertae sedis	o__Pezizomycotina_Incertae sedis	f__Pezizomycotina_Incertae sedis	g__Torula	s__Unclassified
OTU623	d__Fungi	p__Basidiomycota	c__Tremellomycetes	o__Tremellales	f__Tremellaceae	g__Cryptococcus	s__Unclassified
OTU624	d__Fungi	p__Ascomycota	c__Dothideomycetes	o__Botryosphaeriales	f__Botryosphaeriaceae	g__Botryosphaeria	s__Unclassified
OTU625	d__Fungi	p__Ascomycota	c__Dothideomycetes	o__Pleosporales	f__Pleosporales_Incertae sedis	g__Pyrenochaeta	s__Unclassified
OTU626	d__Fungi	p__Unclassified	c__Unclassified	o__Unclassified	f__Unclassified	g__Unclassified	s__Unclassified
OTU627	d__Fungi	p__Basidiomycota	c__Tremellomycetes	o__Tremellales	f__Tremellales_Incertae sedis	g__Dioszegia	s__Unclassified
OTU628	d__Fungi	p__Ascomycota	c__Eurotiomycetes	o__Eurotiales	f__Trichocomaceae	g__Talaromyces	s__Unclassified
OTU629	d__Fungi	p__Basidiomycota	c__Microbotryomycetes	o__Sporidiobolales	f__Sporidiobolales_Incertae sedis	g__Unclassified	s__Unclassified
OTU630	d__Fungi	p__Ascomycota	c__Sordariomycetes	o__Sordariales	f__Chaetomiaceae	g__Unclassified	s__Unclassified
OTU631	d__Fungi	p__Basidiomycota	c__Agaricomycetes	o__Atheliales	f__Atheliaceae	g__Athelia	s__Unclassified
OTU632	d__Fungi	p__Zygomycota	c__Mucoromycotina_Incertae sedis	o__Mortierellales	f__Mortierellaceae	g__Mortierella	s__Unclassified
OTU633	d__Fungi	p__Basidiomycota	c__Agaricomycetes	o__Hymenochaetales	f__Schizoporaceae	g__Hyphodontia	s__Unclassified
OTU634	d__Fungi	p__Chytridiomycota	c__Chytridiomycetes	o__Spizellomycetales	f__Spizellomycetaceae	g__Spizellomyces	s__Unclassified
OTU635	d__Fungi	p__Ascomycota	c__Sordariomycetes	o__Hypocreales	f__Clavicipitaceae	g__Cordyceps	s__Unclassified
OTU636	d__Fungi	p__Basidiomycota	c__Agaricomycetes	o__Hymenochaetales	f__Schizoporaceae	g__Hyphodontia	s__Unclassified
OTU637	d__Fungi	p__Ascomycota	c__Unclassified	o__Unclassified	f__Unclassified	g__Unclassified	s__Unclassified
OTU638	d__Fungi	p__Ascomycota	c__Dothideomycetes	o__Capnodiales	f__Mycosphaerellaceae	g__Mycosphaerella	s__Unclassified
OTU639	d__Fungi	p__Basidiomycota	c__Ustilaginomycetes	o__Ustilaginales	f__Ustilaginaceae	g__Ustilago	s__Unclassified
OTU640	d__Fungi	p__Ascomycota	c__Eurotiomycetes	o__Eurotiales	f__Trichocomaceae	g__Eurotium	s__Unclassified
OTU641	d__Fungi	p__Ascomycota	c__Eurotiomycetes	o__Eurotiales	f__Trichocomaceae	g__Talaromyces	s__Unclassified
OTU642	d__Fungi	p__Ascomycota	c__Sordariomycetes	o__Hypocreales	f__Nectriaceae	g__Unclassified	s__Unclassified
OTU643	d__Fungi	p__Ascomycota	c__Eurotiomycetes	o__Chaetothyriales	f__Herpotrichiellaceae	g__Exophiala	s__Unclassified
OTU644	d__Fungi	p__Ascomycota	c__Dothideomycetes	o__Pleosporales	f__Pleosporaceae	g__Cochliobolus	s__Unclassified
OTU645	d__Fungi	p__Ascomycota	c__Sordariomycetes	o__Hypocreales	f__Hypocreaceae	g__Hypocrea	s__Unclassified
OTU646	d__Fungi	p__Ascomycota	c__Sordariomycetes	o__Sordariales	f__Lasiosphaeriaceae	g__Zopfiella	s__Unclassified
OTU647	d__Fungi	p__Ascomycota	c__Sordariomycetes	o__Sordariomycetidae_Incertae sedis	f__Plectosphaerellaceae	g__Gibellulopsis	s__Unclassified
OTU648	d__Fungi	p__Unclassified	c__Unclassified	o__Unclassified	f__Unclassified	g__Unclassified	s__Unclassified
OTU649	d__Fungi	p__Ascomycota	c__Sordariomycetes	o__Unclassified	f__Unclassified	g__Unclassified	s__Unclassified
OTU650	d__Fungi	p__Ascomycota	c__Sordariomycetes	o__Xylariales	f__Diatrypaceae	g__Eutypa	s__Unclassified
OTU651	d__Fungi	p__Ascomycota	c__Pezizomycotina_Incertae sedis	o__Pezizomycotina_Incertae sedis	f__Pezizomycotina_Incertae sedis	g__Torula	s__Unclassified
OTU652	d__Fungi	p__Ascomycota	c__Sordariomycetes	o__Unclassified	f__Unclassified	g__Unclassified	s__Unclassified
OTU653	d__Fungi	p__Ascomycota	c__Sordariomycetes	o__Hypocreales	f__Unclassified	g__Unclassified	s__Unclassified
OTU654	d__Fungi	p__Basidiomycota	c__Microbotryomycetes	o__Sporidiobolales	f__Sporidiobolales_Incertae sedis	g__Rhodosporidium	s__Unclassified
OTU655	d__Fungi	p__Ascomycota	c__Unclassified	o__Unclassified	f__Unclassified	g__Unclassified	s__Unclassified
OTU656	d__Fungi	p__Ascomycota	c__Pezizomycetes	o__Pezizales	f__Pyronemataceae	g__Unclassified	s__Unclassified
OTU657	d__Fungi	p__Ascomycota	c__Dothideomycetes	o__Pleosporales	f__Unclassified	g__Unclassified	s__Unclassified
OTU658	d__Fungi	p__Ascomycota	c__Sordariomycetes	o__Hypocreales	f__Cordycipitaceae	g__Simplicillium	s__Unclassified
OTU659	d__Fungi	p__Ascomycota	c__Unclassified	o__Unclassified	f__Unclassified	g__Unclassified	s__Unclassified
OTU660	d__Fungi	p__Ascomycota	c__Dothideomycetes	o__Pleosporales	f__Lophiostomataceae	g__Massarina	s__Unclassified
OTU661	d__Fungi	p__Ascomycota	c__Sordariomycetes	o__Sordariomycetidae_Incertae sedis	f__Glomerellaceae	g__Glomerella	s__Unclassified
OTU662	d__Fungi	p__Ascomycota	c__Sordariomycetes	o__Sordariales	f__Lasiosphaeriaceae	g__Podospora	s__Unclassified
OTU663	d__Fungi	p__Ascomycota	c__Pezizomycotina_Incertae sedis	o__Pezizomycotina_Incertae sedis	f__Pezizomycotina_Incertae sedis	g__Staphylotrichum	s__Unclassified
OTU664	d__Fungi	p__Basidiomycota	c__Agaricomycetes	o__Unclassified	f__Unclassified	g__Unclassified	s__Unclassified
OTU665	d__Fungi	p__Ascomycota	c__Sordariomycetes	o__Sordariomycetidae_Incertae sedis	f__Glomerellaceae	g__Glomerella	s__Unclassified
OTU666	d__Fungi	p__Ascomycota	c__Sordariomycetes	o__Xylariales	f__Amphisphaeriaceae	g__Unclassified	s__Unclassified
OTU667	d__Fungi	p__Ascomycota	c__Dothideomycetes	o__Capnodiales	f__Mycosphaerellaceae	g__Mycosphaerella	s__Unclassified
OTU668	d__Fungi	p__Ascomycota	c__Sordariomycetes	o__Hypocreales	f__Nectriaceae	g__Gibberella	s__Unclassified
OTU669	d__Fungi	p__Basidiomycota	c__Agaricomycetes	o__Hymenochaetales	f__Hymenochaetaceae	g__Hydnochaete	s__Unclassified
OTU670	d__Fungi	p__Ascomycota	c__Pezizomycetes	o__Pezizales	f__Pyronemataceae	g__Aleuria	s__Unclassified
OTU671	d__Fungi	p__Ascomycota	c__Sordariomycetes	o__Microascales	f__Microascaceae	g__Unclassified	s__Unclassified
OTU672	d__Fungi	p__Ascomycota	c__Dothideomycetes	o__Pleosporales	f__Phaeosphaeriaceae	g__Sclerostagonospora	s__Unclassified
OTU673	d__Fungi	p__Ascomycota	c__Unclassified	o__Unclassified	f__Unclassified	g__Unclassified	s__Unclassified
OTU674	d__Fungi	p__Basidiomycota	c__Exobasidiomycetes	o__Tilletiales	f__Tilletiaceae	g__Tilletia	s__Unclassified
OTU675	d__Fungi	p__Ascomycota	c__Dothideomycetes	o__Capnodiales	f__Mycosphaerellaceae	g__Davidiella	s__Unclassified
OTU676	d__Fungi	p__Ascomycota	c__Dothideomycetes	o__Capnodiales	f__Mycosphaerellaceae	g__Dissoconium	s__Unclassified
OTU677	d__Fungi	p__Ascomycota	c__Dothideomycetes	o__Pleosporales	f__Pleosporaceae	g__Edenia	s__Unclassified
OTU678	d__Fungi	p__Basidiomycota	c__Tremellomycetes	o__Tremellales	f__Tremellales_Incertae sedis	g__Auriculibuller	s__Unclassified
OTU679	d__Fungi	p__Ascomycota	c__Dothideomycetes	o__Pleosporales	f__Phaeosphaeriaceae	g__Phaeosphaeriopsis	s__Unclassified
OTU680	d__Fungi	p__Ascomycota	c__Dothideomycetes	o__Pleosporales	f__Didymellaceae	g__Didymella	s__Unclassified
OTU681	d__Fungi	p__Unclassified	c__Unclassified	o__Unclassified	f__Unclassified	g__Unclassified	s__Unclassified
OTU682	d__Fungi	p__Basidiomycota	c__Agaricomycetes	o__Agaricales	f__Entolomataceae	g__Clitopilus	s__Unclassified
OTU683	d__Fungi	p__Unclassified	c__Unclassified	o__Unclassified	f__Unclassified	g__Unclassified	s__Unclassified
OTU684	d__Fungi	p__Ascomycota	c__Dothideomycetes	o__Pleosporales	f__Pleosporales_Incertae sedis	g__Pyrenochaeta	s__Unclassified
OTU685	d__Fungi	p__Basidiomycota	c__Agaricomycetes	o__Agaricales	f__Psathyrellaceae	g__Coprinopsis	s__Unclassified
OTU686	d__Fungi	p__Basidiomycota	c__Agaricomycetes	o__Unclassified	f__Unclassified	g__Unclassified	s__Unclassified
OTU687	d__Fungi	p__Unclassified	c__Unclassified	o__Unclassified	f__Unclassified	g__Unclassified	s__Unclassified
OTU688	d__Fungi	p__Ascomycota	c__Sordariomycetes	o__Sordariales	f__Sordariaceae	g__Neurospora	s__Unclassified
OTU689	d__Fungi	p__Ascomycota	c__Unclassified	o__Unclassified	f__Unclassified	g__Unclassified	s__Unclassified
OTU690	d__Fungi	p__Ascomycota	c__Unclassified	o__Unclassified	f__Unclassified	g__Unclassified	s__Unclassified
OTU691	d__Fungi	p__Basidiomycota	c__Agaricomycetes	o__Agaricales	f__Amanitaceae	g__Amanita	s__Unclassified
OTU692	d__Fungi	p__Ascomycota	c__Dothideomycetes	o__Capnodiales	f__Teratosphaeriaceae	g__Teratosphaeria	s__Unclassified
OTU693	d__Fungi	p__Ascomycota	c__Sordariomycetes	o__Hypocreales	f__Clavicipitaceae	g__Cordyceps	s__Unclassified
OTU694	d__Fungi	p__Unclassified	c__Unclassified	o__Unclassified	f__Unclassified	g__Unclassified	s__Unclassified
OTU695	d__Fungi	p__Basidiomycota	c__Agaricomycetes	o__Polyporales	f__Unclassified	g__Unclassified	s__Unclassified
OTU696	d__Fungi	p__Basidiomycota	c__Tremellomycetes	o__Trichosporonales	f__Trichosporonaceae	g__Trichosporon	s__Unclassified
OTU697	d__Fungi	p__Ascomycota	c__Unclassified	o__Unclassified	f__Unclassified	g__Unclassified	s__Unclassified
OTU698	d__Fungi	p__Ascomycota	c__Leotiomycetes	o__Helotiales	f__Unclassified	g__Unclassified	s__Unclassified
OTU699	d__Fungi	p__Ascomycota	c__Saccharomycetes	o__Saccharomycetales	f__Saccharomycetaceae	g__Kazachstania	s__Unclassified
OTU700	d__Fungi	p__Ascomycota	c__Dothideomycetes	o__Pleosporales	f__Sporormiaceae	g__Preussia	s__Unclassified
OTU701	d__Fungi	p__Unclassified	c__Unclassified	o__Unclassified	f__Unclassified	g__Unclassified	s__Unclassified
OTU702	d__Fungi	p__Ascomycota	c__Unclassified	o__Unclassified	f__Unclassified	g__Unclassified	s__Unclassified
OTU703	d__Fungi	p__Ascomycota	c__Dothideomycetes	o__Pleosporales	f__Sporormiaceae	g__Preussia	s__Unclassified
OTU704	d__Fungi	p__Basidiomycota	c__Agaricomycetes	o__Agaricales	f__Unclassified	g__Unclassified	s__Unclassified
OTU705	d__Fungi	p__Ascomycota	c__Dothideomycetes	o__Pleosporales	f__Pleosporales_Incertae sedis	g__Pyrenochaeta	s__Unclassified
OTU706	d__Fungi	p__Ascomycota	c__Dothideomycetes	o__Capnodiales	f__Teratosphaeriaceae	g__Devriesia	s__Unclassified
OTU707	d__Fungi	p__Ascomycota	c__Sordariomycetes	o__Trichosphaeriales	f__Trichosphaeriales_Incertae sedis	g__Nigrospora	s__Unclassified
OTU708	d__Fungi	p__Ascomycota	c__Saccharomycetes	o__Saccharomycetales	f__Saccharomycetaceae	g__Zygowilliopsis	s__Unclassified
OTU709	d__Fungi	p__Ascomycota	c__Dothideomycetes	o__Pleosporales	f__Phaeosphaeriaceae	g__Phaeosphaeria	s__Unclassified
OTU710	d__Fungi	p__Ascomycota	c__Dothideomycetes	o__Pleosporales	f__Unclassified	g__Unclassified	s__Unclassified
OTU711	d__Fungi	p__Ascomycota	c__Dothideomycetes	o__Botryosphaeriales	f__Botryosphaeriaceae	g__Dothiorella	s__Unclassified
OTU712	d__Fungi	p__Ascomycota	c__Sordariomycetes	o__Xylariales	f__Amphisphaeriaceae	g__Discosia	s__Unclassified
OTU713	d__Fungi	p__Basidiomycota	c__Unclassified	o__Unclassified	f__Unclassified	g__Unclassified	s__Unclassified
OTU714	d__Fungi	p__Basidiomycota	c__Agaricomycetes	o__Unclassified	f__Unclassified	g__Unclassified	s__Unclassified
OTU715	d__Fungi	p__Ascomycota	c__Sordariomycetes	o__Hypocreales	f__Hypocreales_Incertae sedis	g__Acremonium	s__Unclassified
OTU716	d__Fungi	p__Ascomycota	c__Unclassified	o__Unclassified	f__Unclassified	g__Unclassified	s__Unclassified
OTU717	d__Fungi	p__Basidiomycota	c__Agaricomycetes	o__Agaricales	f__Unclassified	g__Unclassified	s__Unclassified
OTU718	d__Fungi	p__Ascomycota	c__Unclassified	o__Unclassified	f__Unclassified	g__Unclassified	s__Unclassified
OTU719	d__Fungi	p__Basidiomycota	c__Agaricomycetes	o__Agaricales	f__Marasmiaceae	g__Gymnopus	s__Unclassified
OTU720	d__Fungi	p__Ascomycota	c__Pezizomycetes	o__Pezizales	f__Pyronemataceae	g__Wilcoxina	s__Unclassified
OTU721	d__Fungi	p__Ascomycota	c__Eurotiomycetes	o__Chaetothyriales	f__Chaetothyriales_Incertae sedis	g__Strelitziana	s__Unclassified
OTU722	d__Fungi	p__Basidiomycota	c__Tremellomycetes	o__Tremellales	f__Tremellaceae	g__Cryptococcus	s__Unclassified
OTU723	d__Fungi	p__Ascomycota	c__Unclassified	o__Unclassified	f__Unclassified	g__Unclassified	s__Unclassified
OTU724	d__Fungi	p__Ascomycota	c__Sordariomycetes	o__Sordariales	f__Lasiosphaeriaceae	g__Cladorrhinum	s__Unclassified
OTU725	d__Fungi	p__Basidiomycota	c__Agaricomycetes	o__Agaricales	f__Unclassified	g__Unclassified	s__Unclassified
OTU726	d__Fungi	p__Ascomycota	c__Dothideomycetes	o__Pleosporales	f__Leptosphaeriaceae	g__Paraphoma	s__Unclassified
OTU727	d__Fungi	p__Ascomycota	c__Sordariomycetes	o__Xylariales	f__Diatrypaceae	g__Eutypa	s__Unclassified
OTU728	d__Fungi	p__Ascomycota	c__Dothideomycetes	o__Pleosporales	f__Pleosporaceae	g__Exserohilum	s__Unclassified
OTU729	d__Fungi	p__Ascomycota	c__Dothideomycetes	o__Pleosporales	f__Venturiaceae	g__Tothia	s__Unclassified
OTU730	d__Fungi	p__Ascomycota	c__Leotiomycetes	o__Leotiomycetes_Incertae sedis	f__Leotiomycetes_Incertae sedis	g__Leohumicola	s__Unclassified
OTU731	d__Fungi	p__Ascomycota	c__Leotiomycetes	o__Helotiales	f__Helotiaceae	g__Unclassified	s__Unclassified
OTU732	d__Fungi	p__Unclassified	c__Unclassified	o__Unclassified	f__Unclassified	g__Unclassified	s__Unclassified
OTU733	d__Fungi	p__Ascomycota	c__Sordariomycetes	o__Xylariales	f__Unclassified	g__Unclassified	s__Unclassified
OTU734	d__Fungi	p__Ascomycota	c__Leotiomycetes	o__Helotiales	f__Hyaloscyphaceae	g__Calycina	s__Unclassified
OTU735	d__Fungi	p__Ascomycota	c__Eurotiomycetes	o__Eurotiales	f__Trichocomaceae	g__Talaromyces	s__Unclassified
OTU736	d__Fungi	p__Ascomycota	c__Sordariomycetes	o__Xylariales	f__Amphisphaeriaceae	g__Unclassified	s__Unclassified
OTU737	d__Fungi	p__Ascomycota	c__Unclassified	o__Unclassified	f__Unclassified	g__Unclassified	s__Unclassified
OTU738	d__Fungi	p__Chytridiomycota	c__Chytridiomycetes	o__Spizellomycetales	f__Spizellomycetaceae	g__Spizellomyces	s__Unclassified
OTU739	d__Fungi	p__Ascomycota	c__Sordariomycetes	o__Sordariales	f__Lasiosphaeriaceae	g__Podospora	s__Unclassified
OTU740	d__Fungi	p__Basidiomycota	c__Agaricomycetes	o__Boletales	f__Boletaceae	g__Unclassified	s__Unclassified
OTU741	d__Fungi	p__Ascomycota	c__Sordariomycetes	o__Hypocreales	f__Hypocreales_Incertae sedis	g__Myrothecium	s__Unclassified
OTU742	d__Fungi	p__Ascomycota	c__Unclassified	o__Unclassified	f__Unclassified	g__Unclassified	s__Unclassified
OTU743	d__Fungi	p__Ascomycota	c__Dothideomycetes	o__Capnodiales	f__Unclassified	g__Unclassified	s__Unclassified
OTU744	d__Fungi	p__Ascomycota	c__Dothideomycetes	o__Capnodiales	f__Mycosphaerellaceae	g__Mycosphaerella	s__Unclassified
OTU745	d__Fungi	p__Basidiomycota	c__Agaricomycetes	o__Polyporales	f__Phanerochaetaceae	g__Phlebiopsis	s__Unclassified
OTU746	d__Fungi	p__Ascomycota	c__Saccharomycetes	o__Saccharomycetales	f__Saccharomycetales_Incertae sedis	g__Wickerhamomyces	s__Unclassified
OTU747	d__Fungi	p__Basidiomycota	c__Agaricomycetes	o__Agaricales	f__Unclassified	g__Unclassified	s__Unclassified
OTU748	d__Fungi	p__Zygomycota	c__Mucoromycotina_Incertae sedis	o__Mortierellales	f__Mortierellaceae	g__Mortierella	s__Unclassified
OTU749	d__Fungi	p__Ascomycota	c__Sordariomycetes	o__Unclassified	f__Unclassified	g__Unclassified	s__Unclassified
OTU750	d__Fungi	p__Glomeromycota	c__Glomeromycetes	o__Glomerales	f__Glomeraceae	g__Unclassified	s__Unclassified
OTU751	d__Fungi	p__Unclassified	c__Unclassified	o__Unclassified	f__Unclassified	g__Unclassified	s__Unclassified
OTU752	d__Fungi	p__Basidiomycota	c__Agaricomycetes	o__Unclassified	f__Unclassified	g__Unclassified	s__Unclassified
OTU753	d__Fungi	p__Ascomycota	c__Eurotiomycetes	o__Eurotiales	f__Trichocomaceae	g__Unclassified	s__Unclassified
OTU754	d__Fungi	p__Ascomycota	c__Sordariomycetes	o__Hypocreales	f__Clavicipitaceae	g__Unclassified	s__Unclassified
OTU755	d__Fungi	p__Basidiomycota	c__Agaricomycetes	o__Polyporales	f__Unclassified	g__Unclassified	s__Unclassified
OTU756	d__Fungi	p__Basidiomycota	c__Agaricomycetes	o__Agaricales	f__Bolbitiaceae	g__Conocybe	s__Unclassified
OTU757	d__Fungi	p__Basidiomycota	c__Agaricomycetes	o__Unclassified	f__Unclassified	g__Unclassified	s__Unclassified
OTU758	d__Fungi	p__Basidiomycota	c__Agaricomycetes	o__Polyporales	f__Polyporaceae	g__Lenzites	s__Unclassified
OTU759	d__Fungi	p__Ascomycota	c__Pezizomycotina_Incertae sedis	o__Pezizomycotina_Incertae sedis	f__Pezizomycotina_Incertae sedis	g__Knufia	s__Unclassified
OTU760	d__Fungi	p__Ascomycota	c__Dothideomycetes	o__Capnodiales	f__Mycosphaerellaceae	g__Mycosphaerella	s__Unclassified
OTU761	d__Fungi	p__Ascomycota	c__Sordariomycetes	o__Hypocreales	f__Clavicipitaceae	g__Metacordyceps	s__Unclassified
OTU762	d__Fungi	p__Basidiomycota	c__Exobasidiomycetes	o__Entylomatales	f__Entylomataceae	g__Entyloma	s__Unclassified
OTU763	d__Fungi	p__Ascomycota	c__Sordariomycetes	o__Unclassified	f__Unclassified	g__Unclassified	s__Unclassified
OTU764	d__Fungi	p__Ascomycota	c__Leotiomycetes	o__Thelebolales	f__Thelebolaceae	g__Thelebolus	s__Unclassified
OTU765	d__Fungi	p__Ascomycota	c__Sordariomycetes	o__Hypocreales	f__Nectriaceae	g__Unclassified	s__Unclassified
OTU766	d__Fungi	p__Ascomycota	c__Dothideomycetes	o__Capnodiales	f__Mycosphaerellaceae	g__Mycosphaerella	s__Unclassified
OTU767	d__Fungi	p__Ascomycota	c__Sordariomycetes	o__Hypocreales	f__Nectriaceae	g__Haematonectria	s__Unclassified
OTU768	d__Fungi	p__Ascomycota	c__Eurotiomycetes	o__Eurotiales	f__Trichocomaceae	g__Unclassified	s__Unclassified
OTU769	d__Fungi	p__Ascomycota	c__Dothideomycetes	o__Capnodiales	f__Mycosphaerellaceae	g__Mycosphaerella	s__Unclassified
OTU770	d__Fungi	p__Ascomycota	c__Unclassified	o__Unclassified	f__Unclassified	g__Unclassified	s__Unclassified
OTU771	d__Fungi	p__Ascomycota	c__Sordariomycetes	o__Sordariomycetidae_Incertae sedis	f__Apiosporaceae	g__Arthrinium	s__Unclassified
OTU772	d__Fungi	p__Basidiomycota	c__Microbotryomycetes	o__Sporidiobolales	f__Sporidiobolales_Incertae sedis	g__Rhodosporidium	s__Unclassified
OTU773	d__Fungi	p__Ascomycota	c__Unclassified	o__Unclassified	f__Unclassified	g__Unclassified	s__Unclassified
OTU774	d__Fungi	p__Basidiomycota	c__Agaricomycetes	o__Sebacinales	f__Sebacinales Group A	g__Sebacina	s__Unclassified
OTU775	d__Fungi	p__Basidiomycota	c__Agaricomycetes	o__Agaricales	f__Unclassified	g__Unclassified	s__Unclassified
OTU776	d__Fungi	p__Unclassified	c__Unclassified	o__Unclassified	f__Unclassified	g__Unclassified	s__Unclassified
OTU777	d__Fungi	p__Basidiomycota	c__Unclassified	o__Unclassified	f__Unclassified	g__Unclassified	s__Unclassified
OTU778	d__Fungi	p__Basidiomycota	c__Unclassified	o__Unclassified	f__Unclassified	g__Unclassified	s__Unclassified
OTU779	d__Fungi	p__Basidiomycota	c__Agaricomycetes	o__Polyporales	f__Polyporaceae	g__Polyporus	s__Unclassified
OTU780	d__Fungi	p__Basidiomycota	c__Agaricomycetes	o__Polyporales	f__Unclassified	g__Unclassified	s__Unclassified
OTU781	d__Fungi	p__Ascomycota	c__Sordariomycetes	o__Xylariales	f__Amphisphaeriaceae	g__Pestalotiopsis	s__Unclassified
OTU782	d__Fungi	p__Ascomycota	c__Dothideomycetes	o__Pleosporales	f__Pleosporales_Incertae sedis	g__Phoma	s__Unclassified
OTU783	d__Fungi	p__Basidiomycota	c__Ustilaginomycotina_Incertae sedis	o__Malasseziales	f__Malasseziales_Incertae sedis	g__Malassezia	s__Unclassified
OTU784	d__Fungi	p__Basidiomycota	c__Agaricomycetes	o__Agaricales	f__Unclassified	g__Unclassified	s__Unclassified
OTU785	d__Fungi	p__Ascomycota	c__Leotiomycetes	o__Helotiales	f__Helotiaceae	g__Hymenoscyphus	s__Unclassified
OTU786	d__Fungi	p__Ascomycota	c__Eurotiomycetes	o__Eurotiales	f__Trichocomaceae	g__Aspergillus	s__Unclassified
OTU787	d__Fungi	p__Ascomycota	c__Sordariomycetes	o__Hypocreales	f__Nectriaceae	g__Neonectria	s__Unclassified
OTU788	d__Fungi	p__Basidiomycota	c__Agaricomycetes	o__Agaricales	f__Typhulaceae	g__Typhula	s__Unclassified
OTU789	d__Fungi	p__Ascomycota	c__Sordariomycetes	o__Hypocreales	f__Hypocreales_Incertae sedis	g__Acremonium	s__Unclassified
OTU790	d__Fungi	p__Ascomycota	c__Dothideomycetes	o__Capnodiales	f__Mycosphaerellaceae	g__Mycosphaerella	s__Unclassified
OTU791	d__Fungi	p__Ascomycota	c__Sordariomycetes	o__Xylariales	f__Unclassified	g__Unclassified	s__Unclassified
OTU792	d__Fungi	p__Basidiomycota	c__Agaricomycetes	o__Polyporales	f__Polyporaceae	g__Trametes	s__Unclassified
OTU793	d__Fungi	p__Ascomycota	c__Leotiomycetes	o__Helotiales	f__Hyaloscyphaceae	g__Lachnum	s__Unclassified
OTU794	d__Fungi	p__Basidiomycota	c__Agaricomycetes	o__Unclassified	f__Unclassified	g__Unclassified	s__Unclassified
OTU795	d__Fungi	p__Ascomycota	c__Eurotiomycetes	o__Eurotiales	f__Trichocomaceae	g__Unclassified	s__Unclassified
OTU796	d__Fungi	p__Ascomycota	c__Unclassified	o__Unclassified	f__Unclassified	g__Unclassified	s__Unclassified
OTU797	d__Fungi	p__Ascomycota	c__Sordariomycetes	o__Sordariales	f__Chaetomiaceae	g__Unclassified	s__Unclassified
OTU798	d__Fungi	p__Ascomycota	c__Sordariomycetes	o__Hypocreales	f__Cordycipitaceae	g__Lecanicillium	s__Unclassified
OTU799	d__Fungi	p__Unclassified	c__Unclassified	o__Unclassified	f__Unclassified	g__Unclassified	s__Unclassified
OTU800	d__Fungi	p__Basidiomycota	c__Agaricomycetes	o__Sebacinales	f__Sebacinales Group A	g__Sebacina	s__Unclassified
OTU801	d__Fungi	p__Ascomycota	c__Unclassified	o__Unclassified	f__Unclassified	g__Unclassified	s__Unclassified
OTU802	d__Fungi	p__Ascomycota	c__Sordariomycetes	o__Hypocreales	f__Hypocreales_Incertae sedis	g__Unclassified	s__Unclassified
OTU803	d__Fungi	p__Ascomycota	c__Unclassified	o__Unclassified	f__Unclassified	g__Unclassified	s__Unclassified
OTU804	d__Fungi	p__Basidiomycota	c__Cystobasidiomycetes	o__Cystobasidiales	f__Cystobasidiaceae	g__Occultifur	s__Unclassified
OTU805	d__Fungi	p__Basidiomycota	c__Unclassified	o__Unclassified	f__Unclassified	g__Unclassified	s__Unclassified
OTU806	d__Fungi	p__Ascomycota	c__Dothideomycetes	o__Pleosporales	f__Unclassified	g__Unclassified	s__Unclassified
OTU807	d__Fungi	p__Ascomycota	c__Eurotiomycetes	o__Chaetothyriales	f__Herpotrichiellaceae	g__Unclassified	s__Unclassified
OTU808	d__Fungi	p__Ascomycota	c__Dothideomycetes	o__Pleosporales	f__Didymellaceae	g__Didymella	s__Unclassified
OTU809	d__Fungi	p__Ascomycota	c__Lecanoromycetes	o__Teloschistales	f__Physciaceae	g__Physcia	s__Unclassified
OTU810	d__Fungi	p__Ascomycota	c__Dothideomycetes	o__Dothideomycetes_Incertae sedis	f__Myxotrichaceae	g__Gymnostellatospora	s__Unclassified
OTU811	d__Fungi	p__Ascomycota	c__Dothideomycetes	o__Pleosporales	f__Pleosporales_Incertae sedis	g__Phoma	s__Unclassified
OTU812	d__Fungi	p__Ascomycota	c__Dothideomycetes	o__Capnodiales	f__Capnodiales_Incertae sedis	g__Toxicocladosporium	s__Unclassified
OTU813	d__Fungi	p__Basidiomycota	c__Tremellomycetes	o__Tremellales	f__Tremellaceae	g__Cryptococcus	s__Unclassified
OTU814	d__Fungi	p__Ascomycota	c__Unclassified	o__Unclassified	f__Unclassified	g__Unclassified	s__Unclassified
OTU815	d__Fungi	p__Ascomycota	c__Sordariomycetes	o__Hypocreales	f__Unclassified	g__Unclassified	s__Unclassified
OTU816	d__Fungi	p__Ascomycota	c__Saccharomycetes	o__Saccharomycetales	f__Saccharomycetaceae	g__Kazachstania	s__Unclassified
OTU817	d__Fungi	p__Ascomycota	c__Sordariomycetes	o__Xylariales	f__Hyponectriaceae	g__Microdochium	s__Unclassified
OTU818	d__Fungi	p__Ascomycota	c__Dothideomycetes	o__Unclassified	f__Unclassified	g__Unclassified	s__Unclassified
OTU819	d__Fungi	p__Basidiomycota	c__Agaricomycetes	o__Unclassified	f__Unclassified	g__Unclassified	s__Unclassified
OTU820	d__Fungi	p__Ascomycota	c__Sordariomycetes	o__Hypocreales	f__Bionectriaceae	g__Bionectria	s__Unclassified
OTU821	d__Fungi	p__Basidiomycota	c__Unclassified	o__Unclassified	f__Unclassified	g__Unclassified	s__Unclassified
OTU822	d__Fungi	p__Ascomycota	c__Sordariomycetes	o__Xylariales	f__Diatrypaceae	g__Eutypa	s__Unclassified
OTU823	d__Fungi	p__Ascomycota	c__Sordariomycetes	o__Hypocreales	f__Unclassified	g__Unclassified	s__Unclassified
OTU824	d__Fungi	p__Ascomycota	c__Unclassified	o__Unclassified	f__Unclassified	g__Unclassified	s__Unclassified
OTU825	d__Fungi	p__Ascomycota	c__Dothideomycetes	o__Pleosporales	f__Unclassified	g__Unclassified	s__Unclassified
OTU826	d__Fungi	p__Ascomycota	c__Saccharomycetes	o__Saccharomycetales	f__Saccharomycetales_Incertae sedis	g__Candida	s__Unclassified
OTU827	d__Fungi	p__Basidiomycota	c__Agaricomycetes	o__Agaricales	f__Unclassified	g__Unclassified	s__Unclassified
OTU828	d__Fungi	p__Ascomycota	c__Sordariomycetes	o__Unclassified	f__Unclassified	g__Unclassified	s__Unclassified
OTU829	d__Fungi	p__Basidiomycota	c__Agaricomycetes	o__Russulales	f__Peniophoraceae	g__Peniophora	s__Unclassified
OTU830	d__Fungi	p__Basidiomycota	c__Unclassified	o__Unclassified	f__Unclassified	g__Unclassified	s__Unclassified
OTU831	d__Fungi	p__Ascomycota	c__Sordariomycetes	o__Sordariomycetidae_Incertae sedis	f__Magnaporthaceae	g__Magnaporthe	s__Unclassified
OTU832	d__Fungi	p__Ascomycota	c__Dothideomycetes	o__Pleosporales	f__Pleosporaceae	g__Cochliobolus	s__Unclassified
OTU833	d__Fungi	p__Ascomycota	c__Dothideomycetes	o__Pleosporales	f__Venturiaceae	g__Tothia	s__Unclassified
OTU834	d__Fungi	p__Ascomycota	c__Dothideomycetes	o__Pleosporales	f__Unclassified	g__Unclassified	s__Unclassified
OTU835	d__Fungi	p__Ascomycota	c__Unclassified	o__Unclassified	f__Unclassified	g__Unclassified	s__Unclassified
OTU836	d__Fungi	p__Basidiomycota	c__Tremellomycetes	o__Tremellales	f__Unclassified	g__Unclassified	s__Unclassified
OTU837	d__Fungi	p__Ascomycota	c__Dothideomycetes	o__Pleosporales	f__Pleosporales_Incertae sedis	g__Phoma	s__Unclassified
OTU838	d__Fungi	p__Ascomycota	c__Unclassified	o__Unclassified	f__Unclassified	g__Unclassified	s__Unclassified
OTU839	d__Fungi	p__Basidiomycota	c__Unclassified	o__Unclassified	f__Unclassified	g__Unclassified	s__Unclassified
OTU840	d__Fungi	p__Ascomycota	c__Leotiomycetes	o__Helotiales	f__Vibrisseaceae	g__Phialocephala	s__Unclassified
OTU841	d__Fungi	p__Ascomycota	c__Unclassified	o__Unclassified	f__Unclassified	g__Unclassified	s__Unclassified
OTU842	d__Fungi	p__Basidiomycota	c__Tremellomycetes	o__Tremellales	f__Unclassified	g__Unclassified	s__Unclassified
OTU843	d__Fungi	p__Ascomycota	c__Sordariomycetes	o__Hypocreales	f__Nectriaceae	g__Fusarium	s__Unclassified
OTU844	d__Fungi	p__Zygomycota	c__Mucoromycotina_Incertae sedis	o__Mucorales	f__Mucoraceae	g__Mucor	s__Unclassified
OTU845	d__Fungi	p__Ascomycota	c__Leotiomycetes	o__Helotiales	f__Helotiales_Incertae sedis	g__Tetracladium	s__Unclassified
OTU846	d__Fungi	p__Basidiomycota	c__Exobasidiomycetes	o__Exobasidiomycetidae_Incertae sedis	f__Exobasidiomycetidae_Incertae sedis	g__Tilletiopsis	s__Unclassified
OTU847	d__Fungi	p__Ascomycota	c__Dothideomycetes	o__Pleosporales	f__Pleosporaceae	g__Embellisia	s__Unclassified
OTU848	d__Fungi	p__Ascomycota	c__Dothideomycetes	o__Unclassified	f__Unclassified	g__Unclassified	s__Unclassified
OTU849	d__Fungi	p__Ascomycota	c__Unclassified	o__Unclassified	f__Unclassified	g__Unclassified	s__Unclassified
OTU850	d__Fungi	p__Basidiomycota	c__Unclassified	o__Unclassified	f__Unclassified	g__Unclassified	s__Unclassified
OTU851	d__Fungi	p__Basidiomycota	c__Agaricomycetes	o__Agaricales	f__Psathyrellaceae	g__Coprinellus	s__Unclassified
OTU852	d__Fungi	p__Ascomycota	c__Sordariomycetes	o__Hypocreales	f__Nectriaceae	g__Fusarium	s__Unclassified
OTU853	d__Fungi	p__Basidiomycota	c__Agaricomycetes	o__Unclassified	f__Unclassified	g__Unclassified	s__Unclassified
OTU854	d__Fungi	p__Ascomycota	c__Saccharomycetes	o__Saccharomycetales	f__Saccharomycetaceae	g__Torulaspora	s__Unclassified
OTU855	d__Fungi	p__Ascomycota	c__Dothideomycetes	o__Capnodiales	f__Mycosphaerellaceae	g__Cladosporium	s__Unclassified
OTU856	d__Fungi	p__Basidiomycota	c__Agaricomycetes	o__Agaricales	f__Psathyrellaceae	g__Coprinellus	s__Unclassified
OTU857	d__Fungi	p__Basidiomycota	c__Unclassified	o__Unclassified	f__Unclassified	g__Unclassified	s__Unclassified
OTU858	d__Fungi	p__Basidiomycota	c__Agaricomycetes	o__Russulales	f__Peniophoraceae	g__Peniophora	s__Unclassified
OTU859	d__Fungi	p__Ascomycota	c__Dothideomycetes	o__Unclassified	f__Unclassified	g__Unclassified	s__Unclassified
OTU860	d__Fungi	p__Ascomycota	c__Dothideomycetes	o__Dothideomycetes_Incertae sedis	f__Gloniaceae	g__Cenococcum	s__Unclassified
OTU861	d__Fungi	p__Ascomycota	c__Dothideomycetes	o__Pleosporales	f__Unclassified	g__Unclassified	s__Unclassified
OTU862	d__Fungi	p__Unclassified	c__Unclassified	o__Unclassified	f__Unclassified	g__Unclassified	s__Unclassified
OTU863	d__Fungi	p__Ascomycota	c__Sordariomycetes	o__Xylariales	f__Xylariales_Incertae sedis	g__Monosporascus	s__Unclassified
OTU864	d__Fungi	p__Ascomycota	c__Sordariomycetes	o__Hypocreales	f__Clavicipitaceae	g__Unclassified	s__Unclassified
OTU865	d__Fungi	p__Basidiomycota	c__Agaricomycetes	o__Polyporales	f__Meruliaceae	g__Unclassified	s__Unclassified
OTU866	d__Fungi	p__Chytridiomycota	c__Chytridiomycetes	o__Spizellomycetales	f__Spizellomycetaceae	g__Unclassified	s__Unclassified
OTU867	d__Fungi	p__Ascomycota	c__Sordariomycetes	o__Microascales	f__Microascaceae	g__Unclassified	s__Unclassified
OTU868	d__Fungi	p__Ascomycota	c__Unclassified	o__Unclassified	f__Unclassified	g__Unclassified	s__Unclassified
OTU869	d__Fungi	p__Unclassified	c__Unclassified	o__Unclassified	f__Unclassified	g__Unclassified	s__Unclassified
OTU870	d__Fungi	p__Ascomycota	c__Unclassified	o__Unclassified	f__Unclassified	g__Unclassified	s__Unclassified
OTU871	d__Fungi	p__Ascomycota	c__Unclassified	o__Unclassified	f__Unclassified	g__Unclassified	s__Unclassified
OTU872	d__Fungi	p__Ascomycota	c__Dothideomycetes	o__Pleosporales	f__Pleosporales_Incertae sedis	g__Mycocentrospora	s__Unclassified
OTU873	d__Fungi	p__Ascomycota	c__Sordariomycetes	o__Sordariales	f__Chaetomiaceae	g__Humicola	s__Unclassified
OTU874	d__Fungi	p__Ascomycota	c__Eurotiomycetes	o__Eurotiales	f__Trichocomaceae	g__Aspergillus	s__Unclassified
OTU875	d__Fungi	p__Unclassified	c__Unclassified	o__Unclassified	f__Unclassified	g__Unclassified	s__Unclassified
OTU876	d__Fungi	p__Ascomycota	c__Unclassified	o__Unclassified	f__Unclassified	g__Unclassified	s__Unclassified
OTU877	d__Fungi	p__Ascomycota	c__Unclassified	o__Unclassified	f__Unclassified	g__Unclassified	s__Unclassified
OTU878	d__Fungi	p__Chytridiomycota	c__Chytridiomycetes	o__Spizellomycetales	f__Spizellomycetaceae	g__Unclassified	s__Unclassified
OTU879	d__Fungi	p__Ascomycota	c__Dothideomycetes	o__Pleosporales	f__Sporormiaceae	g__Preussia	s__Unclassified
OTU880	d__Fungi	p__Basidiomycota	c__Tremellomycetes	o__Tremellales	f__Tremellaceae	g__Cryptococcus	s__Unclassified
OTU881	d__Fungi	p__Ascomycota	c__Unclassified	o__Unclassified	f__Unclassified	g__Unclassified	s__Unclassified
OTU882	d__Fungi	p__Basidiomycota	c__Agaricomycetes	o__Auriculariales	f__Auriculariales_Incertae sedis	g__Auricularia	s__Unclassified
OTU883	d__Fungi	p__Zygomycota	c__Mucoromycotina_Incertae sedis	o__Mortierellales	f__Mortierellaceae	g__Mortierella	s__Unclassified
OTU884	d__Fungi	p__Ascomycota	c__Unclassified	o__Unclassified	f__Unclassified	g__Unclassified	s__Unclassified
OTU885	d__Fungi	p__Ascomycota	c__Unclassified	o__Unclassified	f__Unclassified	g__Unclassified	s__Unclassified
OTU886	d__Fungi	p__Ascomycota	c__Dothideomycetes	o__Pleosporales	f__Pleomassariaceae	g__Helminthosporium	s__Unclassified
OTU887	d__Fungi	p__Ascomycota	c__Sordariomycetes	o__Microascales	f__Microascaceae	g__Pseudallescheria	s__Unclassified
OTU888	d__Fungi	p__Basidiomycota	c__Agaricomycetes	o__Unclassified	f__Unclassified	g__Unclassified	s__Unclassified
OTU889	d__Fungi	p__Ascomycota	c__Pezizomycotina_Incertae sedis	o__Pezizomycotina_Incertae sedis	f__Pezizomycotina_Incertae sedis	g__Vermispora	s__Unclassified
OTU890	d__Fungi	p__Basidiomycota	c__Unclassified	o__Unclassified	f__Unclassified	g__Unclassified	s__Unclassified
OTU891	d__Fungi	p__Basidiomycota	c__Tremellomycetes	o__Trichosporonales	f__Trichosporonaceae	g__Trichosporon	s__Unclassified
OTU892	d__Fungi	p__Basidiomycota	c__Tremellomycetes	o__Cystofilobasidiales	f__Cystofilobasidiaceae	g__Itersonilia	s__Unclassified
OTU893	d__Fungi	p__Ascomycota	c__Sordariomycetes	o__Hypocreales	f__Hypocreales_Incertae sedis	g__Sarocladium	s__Unclassified
OTU894	d__Fungi	p__Ascomycota	c__Eurotiomycetes	o__Eurotiales	f__Trichocomaceae	g__Aspergillus	s__Unclassified
OTU895	d__Fungi	p__Basidiomycota	c__Agaricomycetes	o__Agaricales	f__Pleurotaceae	g__Hohenbuehelia	s__Unclassified
OTU896	d__Fungi	p__Ascomycota	c__Dothideomycetes	o__Capnodiales	f__Teratosphaeriaceae	g__Teratosphaeria	s__Unclassified
OTU897	d__Fungi	p__Ascomycota	c__Dothideomycetes	o__Pleosporales	f__Lophiostomataceae	g__Massarina	s__Unclassified
OTU898	d__Fungi	p__Ascomycota	c__Sordariomycetes	o__Xylariales	f__Amphisphaeriaceae	g__Pestalotiopsis	s__Unclassified
OTU899	d__Fungi	p__Ascomycota	c__Dothideomycetes	o__Pleosporales	f__Phaeosphaeriaceae	g__Phaeosphaeriopsis	s__Unclassified
OTU900	d__Fungi	p__Ascomycota	c__Dothideomycetes	o__Pleosporales	f__Didymellaceae	g__Didymella	s__Unclassified
OTU901	d__Fungi	p__Ascomycota	c__Dothideomycetes	o__Capnodiales	f__Teratosphaeriaceae	g__Teratosphaeria	s__Unclassified
OTU902	d__Fungi	p__Ascomycota	c__Unclassified	o__Unclassified	f__Unclassified	g__Unclassified	s__Unclassified
OTU903	d__Fungi	p__Ascomycota	c__Dothideomycetes	o__Pleosporales	f__Lophiostomataceae	g__Massarina	s__Unclassified
OTU904	d__Fungi	p__Ascomycota	c__Unclassified	o__Unclassified	f__Unclassified	g__Unclassified	s__Unclassified
OTU905	d__Fungi	p__Ascomycota	c__Sordariomycetes	o__Hypocreales	f__Nectriaceae	g__Fusarium	s__Unclassified
OTU906	d__Fungi	p__Ascomycota	c__Dothideomycetes	o__Unclassified	f__Unclassified	g__Unclassified	s__Unclassified
OTU907	d__Fungi	p__Ascomycota	c__Sordariomycetes	o__Hypocreales	f__Hypocreales_Incertae sedis	g__Gliomastix	s__Unclassified
OTU908	d__Fungi	p__Basidiomycota	c__Microbotryomycetes	o__Sporidiobolales	f__Sporidiobolales_Incertae sedis	g__Rhodotorula	s__Unclassified
OTU909	d__Fungi	p__Ascomycota	c__Leotiomycetes	o__Helotiales	f__Vibrisseaceae	g__Phialocephala	s__Unclassified
OTU910	d__Fungi	p__Ascomycota	c__Saccharomycetes	o__Saccharomycetales	f__Trichomonascaceae	g__Blastobotrys	s__Unclassified
OTU911	d__Fungi	p__Basidiomycota	c__Agaricomycetes	o__Agaricales	f__Marasmiaceae	g__Marasmiellus	s__Unclassified
OTU912	d__Fungi	p__Ascomycota	c__Dothideomycetes	o__Capnodiales	f__Unclassified	g__Unclassified	s__Unclassified
OTU913	d__Fungi	p__Ascomycota	c__Pezizomycotina_Incertae sedis	o__Pezizomycotina_Incertae sedis	f__Pezizomycotina_Incertae sedis	g__Dokmaia	s__Unclassified
OTU914	d__Fungi	p__Zygomycota	c__Mucoromycotina_Incertae sedis	o__Mucorales	f__Mucoraceae	g__Rhizomucor	s__Unclassified
OTU915	d__Fungi	p__Ascomycota	c__Sordariomycetes	o__Hypocreales	f__Hypocreales_Incertae sedis	g__Acremonium	s__Unclassified
OTU916	d__Fungi	p__Basidiomycota	c__Agaricomycetes	o__Polyporales	f__Meruliaceae	g__Phlebia	s__Unclassified
OTU917	d__Fungi	p__Ascomycota	c__Eurotiomycetes	o__Eurotiales	f__Trichocomaceae	g__Unclassified	s__Unclassified
OTU918	d__Fungi	p__Ascomycota	c__Unclassified	o__Unclassified	f__Unclassified	g__Unclassified	s__Unclassified
OTU919	d__Fungi	p__Basidiomycota	c__Agaricomycetes	o__Unclassified	f__Unclassified	g__Unclassified	s__Unclassified
OTU920	d__Fungi	p__Ascomycota	c__Dothideomycetes	o__Dothideomycetes_Incertae sedis	f__Pseudeurotiaceae	g__Pseudogymnoascus	s__Unclassified
OTU921	d__Fungi	p__Glomeromycota	c__Glomeromycetes	o__Glomerales	f__Glomeraceae	g__Glomus	s__Unclassified
OTU922	d__Fungi	p__Ascomycota	c__Eurotiomycetes	o__Eurotiales	f__Trichocomaceae	g__Aspergillus	s__Unclassified
OTU923	d__Fungi	p__Basidiomycota	c__Agaricomycetes	o__Agaricales	f__Pleurotaceae	g__Hohenbuehelia	s__Unclassified
OTU924	d__Fungi	p__Ascomycota	c__Unclassified	o__Unclassified	f__Unclassified	g__Unclassified	s__Unclassified
OTU925	d__Fungi	p__Ascomycota	c__Sordariomycetes	o__Sordariomycetidae_Incertae sedis	f__Plectosphaerellaceae	g__Unclassified	s__Unclassified
OTU926	d__Fungi	p__Ascomycota	c__Unclassified	o__Unclassified	f__Unclassified	g__Unclassified	s__Unclassified
OTU927	d__Fungi	p__Ascomycota	c__Sordariomycetes	o__Hypocreales	f__Hypocreales_Incertae sedis	g__Emericellopsis	s__Unclassified
OTU928	d__Fungi	p__Ascomycota	c__Eurotiomycetes	o__Unclassified	f__Unclassified	g__Unclassified	s__Unclassified
OTU929	d__Fungi	p__Ascomycota	c__Dothideomycetes	o__Pleosporales	f__Montagnulaceae	g__Paraconiothyrium	s__Unclassified
OTU930	d__Fungi	p__Ascomycota	c__Eurotiomycetes	o__Chaetothyriales	f__Herpotrichiellaceae	g__Exophiala	s__Unclassified
OTU931	d__Fungi	p__Basidiomycota	c__Agaricomycetes	o__Agaricales	f__Unclassified	g__Unclassified	s__Unclassified
OTU932	d__Fungi	p__Ascomycota	c__Leotiomycetes	o__Helotiales	f__Sclerotiniaceae	g__Botryotinia	s__Unclassified
OTU933	d__Fungi	p__Ascomycota	c__Saccharomycetes	o__Saccharomycetales	f__Saccharomycetaceae	g__Debaryomyces	s__Unclassified
OTU934	d__Fungi	p__Basidiomycota	c__Agaricomycetes	o__Agaricales	f__Psathyrellaceae	g__Coprinopsis	s__Unclassified
OTU935	d__Fungi	p__Ascomycota	c__Dothideomycetes	o__Pleosporales	f__Leptosphaeriaceae	g__Neosetophoma	s__Unclassified
OTU936	d__Fungi	p__Ascomycota	c__Dothideomycetes	o__Pleosporales	f__Pleosporaceae	g__Unclassified	s__Unclassified
OTU937	d__Fungi	p__Ascomycota	c__Dothideomycetes	o__Pleosporales	f__Unclassified	g__Unclassified	s__Unclassified
OTU938	d__Fungi	p__Ascomycota	c__Pezizomycotina_Incertae sedis	o__Pezizomycotina_Incertae sedis	f__Pezizomycotina_Incertae sedis	g__Ochroconis	s__Unclassified
OTU939	d__Fungi	p__Ascomycota	c__Unclassified	o__Unclassified	f__Unclassified	g__Unclassified	s__Unclassified
OTU940	d__Fungi	p__Ascomycota	c__Dothideomycetes	o__Pleosporales	f__Unclassified	g__Unclassified	s__Unclassified
OTU941	d__Fungi	p__Basidiomycota	c__Agaricomycetes	o__Polyporales	f__Polyporaceae	g__Lenzites	s__Unclassified
OTU942	d__Fungi	p__Ascomycota	c__Sordariomycetes	o__Sordariomycetidae_Incertae sedis	f__Plectosphaerellaceae	g__Lectera	s__Unclassified
OTU943	d__Fungi	p__Ascomycota	c__Sordariomycetes	o__Diaporthales	f__Diaporthaceae	g__Diaporthe	s__Unclassified
OTU944	d__Fungi	p__Ascomycota	c__Eurotiomycetes	o__Chaetothyriales	f__Herpotrichiellaceae	g__Phialophora	s__Unclassified
OTU945	d__Fungi	p__Basidiomycota	c__Tremellomycetes	o__Cystofilobasidiales	f__Cystofilobasidiaceae	g__Mrakia	s__Unclassified
OTU946	d__Fungi	p__Ascomycota	c__Saccharomycetes	o__Saccharomycetales	f__Unclassified	g__Unclassified	s__Unclassified
OTU947	d__Fungi	p__Ascomycota	c__Sordariomycetes	o__Hypocreales	f__Unclassified	g__Unclassified	s__Unclassified
OTU948	d__Fungi	p__Basidiomycota	c__Agaricomycetes	o__Agaricales	f__Strophariaceae	g__Psilocybe	s__Unclassified
OTU949	d__Fungi	p__Ascomycota	c__Unclassified	o__Unclassified	f__Unclassified	g__Unclassified	s__Unclassified
OTU950	d__Fungi	p__Ascomycota	c__Dothideomycetes	o__Pleosporales	f__Unclassified	g__Unclassified	s__Unclassified
OTU951	d__Fungi	p__Ascomycota	c__Sordariomycetes	o__Unclassified	f__Unclassified	g__Unclassified	s__Unclassified
OTU952	d__Fungi	p__Basidiomycota	c__Agaricomycetes	o__Hymenochaetales	f__Schizoporaceae	g__Hyphodontia	s__Unclassified
OTU953	d__Fungi	p__Basidiomycota	c__Agaricomycetes	o__Cantharellales	f__Ceratobasidiaceae	g__Ceratobasidium	s__Unclassified
OTU954	d__Fungi	p__Ascomycota	c__Unclassified	o__Unclassified	f__Unclassified	g__Unclassified	s__Unclassified
OTU955	d__Fungi	p__Basidiomycota	c__Agaricomycetes	o__Auriculariales	f__Auriculariales_Incertae sedis	g__Unclassified	s__Unclassified
OTU956	d__Fungi	p__Ascomycota	c__Sordariomycetes	o__Xylariales	f__Unclassified	g__Unclassified	s__Unclassified
OTU957	d__Fungi	p__Ascomycota	c__Sordariomycetes	o__Xylariales	f__Amphisphaeriaceae	g__Pestalotiopsis	s__Unclassified
OTU958	d__Fungi	p__Basidiomycota	c__Agaricomycetes	o__Auriculariales	f__Auriculariales_Incertae sedis	g__Exidia	s__Unclassified
OTU959	d__Fungi	p__Basidiomycota	c__Agaricomycetes	o__Agaricales	f__Agaricaceae	g__Agaricus	s__Unclassified
OTU960	d__Fungi	p__Basidiomycota	c__Microbotryomycetes	o__Sporidiobolales	f__Sporidiobolales_Incertae sedis	g__Rhodotorula	s__Unclassified
OTU961	d__Fungi	p__Ascomycota	c__Sordariomycetes	o__Unclassified	f__Unclassified	g__Unclassified	s__Unclassified
OTU962	d__Fungi	p__Basidiomycota	c__Agaricomycetes	o__Unclassified	f__Unclassified	g__Unclassified	s__Unclassified
OTU963	d__Fungi	p__Ascomycota	c__Sordariomycetes	o__Hypocreales	f__Nectriaceae	g__Volutella	s__Unclassified
OTU964	d__Fungi	p__Ascomycota	c__Eurotiomycetes	o__Eurotiales	f__Trichocomaceae	g__Aspergillus	s__Unclassified
OTU965	d__Fungi	p__Basidiomycota	c__Agaricomycetes	o__Agaricales	f__Pluteaceae	g__Volvariella	s__Unclassified
OTU966	d__Fungi	p__Basidiomycota	c__Exobasidiomycetes	o__Exobasidiomycetidae_Incertae sedis	f__Exobasidiomycetidae_Incertae sedis	g__Meira	s__Unclassified
OTU967	d__Fungi	p__Basidiomycota	c__Agaricomycetes	o__Agaricales	f__Unclassified	g__Unclassified	s__Unclassified
OTU968	d__Fungi	p__Basidiomycota	c__Agaricomycetes	o__Cantharellales	f__Ceratobasidiaceae	g__Ceratobasidium	s__Unclassified
OTU969	d__Fungi	p__Ascomycota	c__Unclassified	o__Unclassified	f__Unclassified	g__Unclassified	s__Unclassified
OTU970	d__Fungi	p__Ascomycota	c__Dothideomycetes	o__Dothideales	f__Dothioraceae	g__Kabatiella	s__Unclassified
OTU971	d__Fungi	p__Basidiomycota	c__Agaricomycetes	o__Agaricales	f__Strophariaceae	g__Pholiota	s__Unclassified
OTU972	d__Fungi	p__Ascomycota	c__Sordariomycetes	o__Sordariomycetidae_Incertae sedis	f__Apiosporaceae	g__Arthrinium	s__Unclassified
OTU973	d__Fungi	p__Ascomycota	c__Saccharomycetes	o__Saccharomycetales	f__Unclassified	g__Unclassified	s__Unclassified
OTU974	d__Fungi	p__Ascomycota	c__Sordariomycetes	o__Sordariomycetidae_Incertae sedis	f__Plectosphaerellaceae	g__Plectosphaerella	s__Unclassified
OTU975	d__Fungi	p__Ascomycota	c__Pezizomycotina_Incertae sedis	o__Pezizomycotina_Incertae sedis	f__Pezizomycotina_Incertae sedis	g__Knufia	s__Unclassified
OTU976	d__Fungi	p__Basidiomycota	c__Tremellomycetes	o__Tremellales	f__Tremellales_Incertae sedis	g__Hannaella	s__Unclassified
OTU977	d__Fungi	p__Basidiomycota	c__Agaricomycetes	o__Corticiales	f__Corticiaceae	g__Waitea	s__Unclassified
OTU978	d__Fungi	p__Ascomycota	c__Dothideomycetes	o__Capnodiales	f__Mycosphaerellaceae	g__Mycosphaerella	s__Unclassified
OTU979	d__Fungi	p__Basidiomycota	c__Agaricomycetes	o__Polyporales	f__Polyporaceae	g__Trichaptum	s__Unclassified
OTU980	d__Fungi	p__Basidiomycota	c__Tremellomycetes	o__Tremellales	f__Tremellaceae	g__Cryptococcus	s__Unclassified
OTU981	d__Fungi	p__Basidiomycota	c__Tremellomycetes	o__Tremellales	f__Tremellaceae	g__Cryptococcus	s__Unclassified
OTU982	d__Fungi	p__Basidiomycota	c__Tremellomycetes	o__Tremellales	f__Tremellaceae	g__Cryptococcus	s__Unclassified
OTU983	d__Fungi	p__Ascomycota	c__Sordariomycetes	o__Xylariales	f__Unclassified	g__Unclassified	s__Unclassified
OTU984	d__Fungi	p__Ascomycota	c__Sordariomycetes	o__Hypocreales	f__Hypocreales_Incertae sedis	g__Unclassified	s__Unclassified
OTU985	d__Fungi	p__Chytridiomycota	c__Chytridiomycetes	o__Spizellomycetales	f__Spizellomycetaceae	g__Unclassified	s__Unclassified
OTU986	d__Fungi	p__Ascomycota	c__Dothideomycetes	o__Pleosporales	f__Phaeosphaeriaceae	g__Unclassified	s__Unclassified
OTU987	d__Fungi	p__Ascomycota	c__Sordariomycetes	o__Diaporthales	f__Diaporthaceae	g__Diaporthe	s__Unclassified
OTU988	d__Fungi	p__Ascomycota	c__Pezizomycotina_Incertae sedis	o__Pezizomycotina_Incertae sedis	f__Pezizomycotina_Incertae sedis	g__Staphylotrichum	s__Unclassified
OTU989	d__Fungi	p__Ascomycota	c__Sordariomycetes	o__Microascales	f__Microascaceae	g__Microascus	s__Unclassified
OTU990	d__Fungi	p__Ascomycota	c__Dothideomycetes	o__Pleosporales	f__Pleosporaceae	g__Pleospora	s__Unclassified
OTU991	d__Fungi	p__Basidiomycota	c__Agaricomycetes	o__Polyporales	f__Polyporaceae	g__Cerrena	s__Unclassified
OTU992	d__Fungi	p__Ascomycota	c__Sordariomycetes	o__Hypocreales	f__Hypocreales_Incertae sedis	g__Myrothecium	s__Unclassified
OTU993	d__Fungi	p__Ascomycota	c__Sordariomycetes	o__Xylariales	f__Amphisphaeriaceae	g__Unclassified	s__Unclassified
OTU994	d__Fungi	p__Ascomycota	c__Leotiomycetes	o__Unclassified	f__Unclassified	g__Unclassified	s__Unclassified
OTU995	d__Fungi	p__Ascomycota	c__Dothideomycetes	o__Pleosporales	f__Unclassified	g__Unclassified	s__Unclassified
OTU996	d__Fungi	p__Ascomycota	c__Eurotiomycetes	o__Eurotiales	f__Trichocomaceae	g__Aspergillus	s__Unclassified
OTU997	d__Fungi	p__Ascomycota	c__Sordariomycetes	o__Hypocreales	f__Nectriaceae	g__Nectria	s__Unclassified
OTU998	d__Fungi	p__Basidiomycota	c__Agaricomycetes	o__Agaricales	f__Psathyrellaceae	g__Unclassified	s__Unclassified
OTU999	d__Fungi	p__Ascomycota	c__Dothideomycetes	o__Capnodiales	f__Mycosphaerellaceae	g__Zasmidium	s__Unclassified
OTU1000	d__Fungi	p__Ascomycota	c__Dothideomycetes	o__Unclassified	f__Unclassified	g__Unclassified	s__Unclassified
OTU1001	d__Fungi	p__Ascomycota	c__Sordariomycetes	o__Sordariomycetidae_Incertae sedis	f__Apiosporaceae	g__Arthrinium	s__Unclassified
OTU1002	d__Fungi	p__Ascomycota	c__Sordariomycetes	o__Unclassified	f__Unclassified	g__Unclassified	s__Unclassified
OTU1003	d__Fungi	p__Basidiomycota	c__Agaricomycetes	o__Agaricales	f__Tricholomataceae	g__Tricholoma	s__Unclassified
OTU1004	d__Fungi	p__Ascomycota	c__Unclassified	o__Unclassified	f__Unclassified	g__Unclassified	s__Unclassified
OTU1005	d__Fungi	p__Ascomycota	c__Dothideomycetes	o__Pleosporales	f__Pleosporales_Incertae sedis	g__Phoma	s__Unclassified
OTU1006	d__Fungi	p__Ascomycota	c__Sordariomycetes	o__Sordariomycetidae_Incertae sedis	f__Magnaporthaceae	g__Mycoleptodiscus	s__Unclassified
OTU1007	d__Fungi	p__Unclassified	c__Unclassified	o__Unclassified	f__Unclassified	g__Unclassified	s__Unclassified
OTU1008	d__Fungi	p__Basidiomycota	c__Microbotryomycetes	o__Sporidiobolales	f__Sporidiobolales_Incertae sedis	g__Sporobolomyces	s__Unclassified
OTU1009	d__Fungi	p__Unclassified	c__Unclassified	o__Unclassified	f__Unclassified	g__Unclassified	s__Unclassified
OTU1010	d__Fungi	p__Basidiomycota	c__Tremellomycetes	o__Cystofilobasidiales	f__Cystofilobasidiaceae	g__Cystofilobasidium	s__Unclassified
OTU1011	d__Fungi	p__Ascomycota	c__Dothideomycetes	o__Botryosphaeriales	f__Botryosphaeriaceae	g__Botryosphaeria	s__Unclassified
OTU1012	d__Fungi	p__Ascomycota	c__Sordariomycetes	o__Hypocreales	f__Hypocreales_Incertae sedis	g__Sarocladium	s__Unclassified
OTU1013	d__Fungi	p__Ascomycota	c__Sordariomycetes	o__Hypocreales	f__Hypocreales_Incertae sedis	g__Myrothecium	s__Unclassified
OTU1014	d__Fungi	p__Ascomycota	c__Unclassified	o__Unclassified	f__Unclassified	g__Unclassified	s__Unclassified
OTU1015	d__Fungi	p__Ascomycota	c__Sordariomycetes	o__Xylariales	f__Amphisphaeriaceae	g__Seimatosporium	s__Unclassified
OTU1016	d__Fungi	p__Unclassified	c__Unclassified	o__Unclassified	f__Unclassified	g__Unclassified	s__Unclassified
OTU1017	d__Fungi	p__Ascomycota	c__Sordariomycetes	o__Hypocreales	f__Hypocreales_Incertae sedis	g__Acremonium	s__Unclassified
OTU1018	d__Fungi	p__Ascomycota	c__Unclassified	o__Unclassified	f__Unclassified	g__Unclassified	s__Unclassified
OTU1019	d__Fungi	p__Ascomycota	c__Pezizomycotina_Incertae sedis	o__Pezizomycotina_Incertae sedis	f__Pezizomycotina_Incertae sedis	g__Vermispora	s__Unclassified
OTU1020	d__Fungi	p__Ascomycota	c__Eurotiomycetes	o__Eurotiales	f__Trichocomaceae	g__Unclassified	s__Unclassified
OTU1021	d__Fungi	p__Ascomycota	c__Pezizomycotina_Incertae sedis	o__Pezizomycotina_Incertae sedis	f__Pezizomycotina_Incertae sedis	g__Knufia	s__Unclassified
OTU1022	d__Fungi	p__Basidiomycota	c__Ustilaginomycetes	o__Ustilaginales	f__Ustilaginaceae	g__Pseudozyma	s__Unclassified
OTU1023	d__Fungi	p__Ascomycota	c__Sordariomycetes	o__Trichosphaeriales	f__Trichosphaeriales_Incertae sedis	g__Khuskia	s__Unclassified
OTU1024	d__Fungi	p__Ascomycota	c__Dothideomycetes	o__Pleosporales	f__Unclassified	g__Unclassified	s__Unclassified
OTU1025	d__Fungi	p__Basidiomycota	c__Agaricomycetes	o__Agaricales	f__Entolomataceae	g__Entoloma	s__Unclassified
OTU1026	d__Fungi	p__Ascomycota	c__Dothideomycetes	o__Pleosporales	f__Unclassified	g__Unclassified	s__Unclassified
OTU1027	d__Fungi	p__Ascomycota	c__Eurotiomycetes	o__Chaetothyriales	f__Chaetothyriales_Incertae sedis	g__Strelitziana	s__Unclassified
OTU1028	d__Fungi	p__Basidiomycota	c__Agaricomycetes	o__Agaricales	f__Unclassified	g__Unclassified	s__Unclassified
OTU1029	d__Fungi	p__Ascomycota	c__Sordariomycetes	o__Hypocreales	f__Unclassified	g__Unclassified	s__Unclassified
OTU1030	d__Fungi	p__Basidiomycota	c__Unclassified	o__Unclassified	f__Unclassified	g__Unclassified	s__Unclassified
OTU1031	d__Fungi	p__Basidiomycota	c__Agaricomycetes	o__Agaricales	f__Psathyrellaceae	g__Coprinellus	s__Unclassified
OTU1032	d__Fungi	p__Ascomycota	c__Sordariomycetes	o__Sordariomycetidae_Incertae sedis	f__Plectosphaerellaceae	g__Unclassified	s__Unclassified
OTU1033	d__Fungi	p__Ascomycota	c__Sordariomycetes	o__Diaporthales	f__Diaporthaceae	g__Diaporthe	s__Unclassified
OTU1034	d__Fungi	p__Ascomycota	c__Sordariomycetes	o__Diaporthales	f__Diaporthaceae	g__Diaporthe	s__Unclassified
OTU1035	d__Fungi	p__Basidiomycota	c__Agaricomycetes	o__Agaricales	f__Bolbitiaceae	g__Conocybe	s__Unclassified
OTU1036	d__Fungi	p__Ascomycota	c__Sordariomycetes	o__Coniochaetales	f__Coniochaetaceae	g__Lecythophora	s__Unclassified
OTU1037	d__Fungi	p__Ascomycota	c__Eurotiomycetes	o__Eurotiales	f__Trichocomaceae	g__Eurotium	s__Unclassified
OTU1038	d__Fungi	p__Ascomycota	c__Sordariomycetes	o__Hypocreales	f__Hypocreales_Incertae sedis	g__Gliomastix	s__Unclassified
OTU1039	d__Fungi	p__Ascomycota	c__Lecanoromycetes	o__Lecanorales	f__Ramalinaceae	g__Unclassified	s__Unclassified
OTU1040	d__Fungi	p__Ascomycota	c__Sordariomycetes	o__Hypocreales	f__Clavicipitaceae	g__Unclassified	s__Unclassified
OTU1041	d__Fungi	p__Basidiomycota	c__Exobasidiomycetes	o__Exobasidiomycetidae_Incertae sedis	f__Exobasidiomycetidae_Incertae sedis	g__Tilletiopsis	s__Unclassified
OTU1042	d__Fungi	p__Basidiomycota	c__Exobasidiomycetes	o__Exobasidiomycetidae_Incertae sedis	f__Exobasidiomycetidae_Incertae sedis	g__Tilletiopsis	s__Unclassified
OTU1043	d__Fungi	p__Basidiomycota	c__Agaricomycetes	o__Agaricales	f__Marasmiaceae	g__Marasmius	s__Unclassified
OTU1044	d__Fungi	p__Ascomycota	c__Sordariomycetes	o__Hypocreales	f__Hypocreales_Incertae sedis	g__Acremonium	s__Unclassified
OTU1045	d__Fungi	p__Ascomycota	c__Dothideomycetes	o__Unclassified	f__Unclassified	g__Unclassified	s__Unclassified
OTU1046	d__Fungi	p__Ascomycota	c__Dothideomycetes	o__Pleosporales	f__Montagnulaceae	g__Paraconiothyrium	s__Unclassified
OTU1047	d__Fungi	p__Basidiomycota	c__Agaricomycetes	o__Cantharellales	f__Ceratobasidiaceae	g__Ceratobasidium	s__Unclassified
OTU1048	d__Fungi	p__Ascomycota	c__Eurotiomycetes	o__Eurotiales	f__Trichocomaceae	g__Talaromyces	s__Unclassified
OTU1049	d__Fungi	p__Zygomycota	c__Kickxellomycotina_Incertae sedis	o__Kickxellales	f__Kickxellaceae	g__Ramicandelaber	s__Unclassified
OTU1050	d__Fungi	p__Basidiomycota	c__Agaricomycetes	o__Agaricales	f__Tricholomataceae	g__Collybia	s__Unclassified
OTU1051	d__Fungi	p__Basidiomycota	c__Agaricomycetes	o__Agaricales	f__Psathyrellaceae	g__Coprinellus	s__Unclassified
OTU1052	d__Fungi	p__Glomeromycota	c__Glomeromycetes	o__Glomerales	f__Glomeraceae	g__Glomus	s__Unclassified
OTU1053	d__Fungi	p__Ascomycota	c__Eurotiomycetes	o__Eurotiales	f__Trichocomaceae	g__Aspergillus	s__Unclassified
OTU1054	d__Fungi	p__Basidiomycota	c__Microbotryomycetes	o__Sporidiobolales	f__Sporidiobolales_Incertae sedis	g__Sporobolomyces	s__Unclassified
OTU1055	d__Fungi	p__Ascomycota	c__Sordariomycetes	o__Hypocreales	f__Unclassified	g__Unclassified	s__Unclassified
OTU1056	d__Fungi	p__Basidiomycota	c__Agaricomycetes	o__Polyporales	f__Meruliaceae	g__Phlebia	s__Unclassified
OTU1057	d__Fungi	p__Unclassified	c__Unclassified	o__Unclassified	f__Unclassified	g__Unclassified	s__Unclassified
OTU1058	d__Fungi	p__Basidiomycota	c__Agaricomycetes	o__Unclassified	f__Unclassified	g__Unclassified	s__Unclassified
OTU1059	d__Fungi	p__Ascomycota	c__Unclassified	o__Unclassified	f__Unclassified	g__Unclassified	s__Unclassified
OTU1060	d__Fungi	p__Ascomycota	c__Dothideomycetes	o__Pleosporales	f__Pleosporaceae	g__Lewia	s__Unclassified
OTU1061	d__Fungi	p__Unclassified	c__Unclassified	o__Unclassified	f__Unclassified	g__Unclassified	s__Unclassified
OTU1062	d__Fungi	p__Ascomycota	c__Dothideomycetes	o__Pleosporales	f__Pleosporales_Incertae sedis	g__Phoma	s__Unclassified
OTU1063	d__Fungi	p__Chytridiomycota	c__Chytridiomycetes	o__Spizellomycetales	f__Spizellomycetaceae	g__Spizellomyces	s__Unclassified
OTU1064	d__Fungi	p__Ascomycota	c__Unclassified	o__Unclassified	f__Unclassified	g__Unclassified	s__Unclassified
OTU1065	d__Fungi	p__Ascomycota	c__Saccharomycetes	o__Saccharomycetales	f__Unclassified	g__Unclassified	s__Unclassified
OTU1066	d__Fungi	p__Ascomycota	c__Dothideomycetes	o__Capnodiales	f__Unclassified	g__Unclassified	s__Unclassified
OTU1067	d__Fungi	p__Ascomycota	c__Unclassified	o__Unclassified	f__Unclassified	g__Unclassified	s__Unclassified
OTU1068	d__Fungi	p__Ascomycota	c__Eurotiomycetes	o__Eurotiales	f__Trichocomaceae	g__Penicillium	s__Unclassified
OTU1069	d__Fungi	p__Ascomycota	c__Unclassified	o__Unclassified	f__Unclassified	g__Unclassified	s__Unclassified
OTU1070	d__Fungi	p__Ascomycota	c__Unclassified	o__Unclassified	f__Unclassified	g__Unclassified	s__Unclassified
OTU1071	d__Fungi	p__Ascomycota	c__Unclassified	o__Unclassified	f__Unclassified	g__Unclassified	s__Unclassified
OTU1072	d__Fungi	p__Unclassified	c__Unclassified	o__Unclassified	f__Unclassified	g__Unclassified	s__Unclassified
OTU1073	d__Fungi	p__Ascomycota	c__Sordariomycetes	o__Sordariales	f__Chaetomiaceae	g__Humicola	s__Unclassified
OTU1074	d__Fungi	p__Basidiomycota	c__Agaricomycetes	o__Unclassified	f__Unclassified	g__Unclassified	s__Unclassified
OTU1075	d__Fungi	p__Ascomycota	c__Sordariomycetes	o__Sordariales	f__Chaetomiaceae	g__Unclassified	s__Unclassified
OTU1076	d__Fungi	p__Ascomycota	c__Sordariomycetes	o__Hypocreales	f__Nectriaceae	g__Unclassified	s__Unclassified
OTU1077	d__Fungi	p__Ascomycota	c__Dothideomycetes	o__Pleosporales	f__Unclassified	g__Unclassified	s__Unclassified
OTU1078	d__Fungi	p__Ascomycota	c__Saccharomycetes	o__Saccharomycetales	f__Saccharomycetales_Incertae sedis	g__Candida	s__Unclassified
OTU1079	d__Fungi	p__Basidiomycota	c__Microbotryomycetes	o__Unclassified	f__Unclassified	g__Unclassified	s__Unclassified
OTU1080	d__Fungi	p__Ascomycota	c__Dothideomycetes	o__Pleosporales	f__Phaeosphaeriaceae	g__Phaeosphaeriopsis	s__Unclassified
OTU1081	d__Fungi	p__Basidiomycota	c__Ustilaginomycetes	o__Ustilaginales	f__Ustilaginaceae	g__Ustilago	s__Unclassified
OTU1082	d__Fungi	p__Basidiomycota	c__Microbotryomycetes	o__Microbotryales	f__Microbotryaceae	g__Microbotryum	s__Unclassified
OTU1083	d__Fungi	p__Basidiomycota	c__Agaricomycetes	o__Trechisporales	f__Hydnodontaceae	g__Trechispora	s__Unclassified
OTU1084	d__Fungi	p__Basidiomycota	c__Agaricomycetes	o__Russulales	f__Russulaceae	g__Lactarius	s__Unclassified
OTU1085	d__Fungi	p__Unclassified	c__Unclassified	o__Unclassified	f__Unclassified	g__Unclassified	s__Unclassified
OTU1086	d__Fungi	p__Ascomycota	c__Unclassified	o__Unclassified	f__Unclassified	g__Unclassified	s__Unclassified
OTU1087	d__Fungi	p__Basidiomycota	c__Exobasidiomycetes	o__Exobasidiomycetidae_Incertae sedis	f__Exobasidiomycetidae_Incertae sedis	g__Tilletiopsis	s__Unclassified
OTU1088	d__Fungi	p__Ascomycota	c__Sordariomycetes	o__Diaporthales	f__Diaporthaceae	g__Phomopsis	s__Unclassified
OTU1089	d__Fungi	p__Ascomycota	c__Sordariomycetes	o__Sordariales	f__Chaetomiaceae	g__Unclassified	s__Unclassified
OTU1090	d__Fungi	p__Ascomycota	c__Sordariomycetes	o__Hypocreales	f__Hypocreales_Incertae sedis	g__Acremonium	s__Unclassified
OTU1091	d__Fungi	p__Ascomycota	c__Sordariomycetes	o__Hypocreales	f__Hypocreales_Incertae sedis	g__Myrothecium	s__Unclassified
OTU1092	d__Fungi	p__Ascomycota	c__Sordariomycetes	o__Sordariales	f__Lasiosphaeriaceae	g__Podospora	s__Unclassified
OTU1093	d__Fungi	p__Ascomycota	c__Pezizomycotina_Incertae sedis	o__Pezizomycotina_Incertae sedis	f__Pezizomycotina_Incertae sedis	g__Hansfordia	s__Unclassified
OTU1094	d__Fungi	p__Ascomycota	c__Eurotiomycetes	o__Chaetothyriales	f__Herpotrichiellaceae	g__Cladophialophora	s__Unclassified
OTU1095	d__Fungi	p__Basidiomycota	c__Agaricomycetes	o__Russulales	f__Peniophoraceae	g__Unclassified	s__Unclassified
OTU1096	d__Fungi	p__Ascomycota	c__Sordariomycetes	o__Diaporthales	f__Diaporthaceae	g__Diaporthe	s__Unclassified
OTU1097	d__Fungi	p__Ascomycota	c__Dothideomycetes	o__Pleosporales	f__Pleosporaceae	g__Cochliobolus	s__Unclassified
OTU1098	d__Fungi	p__Ascomycota	c__Eurotiomycetes	o__Chaetothyriales	f__Chaetothyriaceae	g__Cyphellophora	s__Unclassified
OTU1099	d__Fungi	p__Basidiomycota	c__Agaricomycetes	o__Agaricales	f__Mycenaceae	g__Mycena	s__Unclassified
OTU1100	d__Fungi	p__Ascomycota	c__Sordariomycetes	o__Microascales	f__Microascaceae	g__Wardomyces	s__Unclassified
OTU1101	d__Fungi	p__Ascomycota	c__Sordariomycetes	o__Hypocreales	f__Hypocreaceae	g__Hypocrea	s__Unclassified
OTU1102	d__Fungi	p__Ascomycota	c__Dothideomycetes	o__Pleosporales	f__Unclassified	g__Unclassified	s__Unclassified
OTU1103	d__Fungi	p__Ascomycota	c__Unclassified	o__Unclassified	f__Unclassified	g__Unclassified	s__Unclassified
OTU1104	d__Fungi	p__Ascomycota	c__Sordariomycetes	o__Hypocreales	f__Unclassified	g__Unclassified	s__Unclassified
OTU1105	d__Fungi	p__Basidiomycota	c__Agaricomycetes	o__Agaricales	f__Agaricaceae	g__Unclassified	s__Unclassified
OTU1106	d__Fungi	p__Basidiomycota	c__Agaricomycetes	o__Auriculariales	f__Auriculariales_Incertae sedis	g__Unclassified	s__Unclassified
OTU1107	d__Fungi	p__Ascomycota	c__Sordariomycetes	o__Sordariales	f__Chaetomiaceae	g__Chaetomium	s__Unclassified
OTU1108	d__Fungi	p__Ascomycota	c__Dothideomycetes	o__Pleosporales	f__Lophiostomataceae	g__Tetraploa	s__Unclassified
OTU1109	d__Fungi	p__Basidiomycota	c__Agaricomycetes	o__Polyporales	f__Polyporaceae	g__Coriolopsis	s__Unclassified
OTU1110	d__Fungi	p__Basidiomycota	c__Agaricomycetes	o__Polyporales	f__Meruliaceae	g__Resinicium	s__Unclassified
OTU1111	d__Fungi	p__Ascomycota	c__Leotiomycetes	o__Helotiales	f__Helotiaceae	g__Hymenoscyphus	s__Unclassified
OTU1112	d__Fungi	p__Basidiomycota	c__Tremellomycetes	o__Tremellales	f__Unclassified	g__Unclassified	s__Unclassified
OTU1113	d__Fungi	p__Basidiomycota	c__Agaricomycetes	o__Polyporales	f__Polyporaceae	g__Skeletocutis	s__Unclassified
OTU1114	d__Fungi	p__Basidiomycota	c__Agaricomycetes	o__Agaricales	f__Unclassified	g__Unclassified	s__Unclassified
OTU1115	d__Fungi	p__Basidiomycota	c__Tremellomycetes	o__Tremellales	f__Tremellales_Incertae sedis	g__Bullera	s__Unclassified
OTU1116	d__Fungi	p__Ascomycota	c__Sordariomycetes	o__Xylariales	f__Hyponectriaceae	g__Microdochium	s__Unclassified
OTU1117	d__Fungi	p__Ascomycota	c__Dothideomycetes	o__Capnodiales	f__Mycosphaerellaceae	g__Metulocladosporiella	s__Unclassified
OTU1118	d__Fungi	p__Basidiomycota	c__Pucciniomycetes	o__Pucciniales	f__Pucciniaceae	g__Puccinia	s__Unclassified
OTU1119	d__Fungi	p__Ascomycota	c__Sordariomycetes	o__Xylariales	f__Unclassified	g__Unclassified	s__Unclassified
OTU1120	d__Fungi	p__Ascomycota	c__Sordariomycetes	o__Unclassified	f__Unclassified	g__Unclassified	s__Unclassified
OTU1121	d__Fungi	p__Basidiomycota	c__Agaricomycetes	o__Sebacinales	f__Unclassified	g__Unclassified	s__Unclassified
OTU1122	d__Fungi	p__Basidiomycota	c__Microbotryomycetes	o__Sporidiobolales	f__Sporidiobolales_Incertae sedis	g__Sporobolomyces	s__Unclassified
OTU1123	d__Fungi	p__Ascomycota	c__Unclassified	o__Unclassified	f__Unclassified	g__Unclassified	s__Unclassified
OTU1124	d__Fungi	p__Ascomycota	c__Sordariomycetes	o__Microascales	f__Microascaceae	g__Microascus	s__Unclassified
OTU1125	d__Fungi	p__Ascomycota	c__Unclassified	o__Unclassified	f__Unclassified	g__Unclassified	s__Unclassified
OTU1126	d__Fungi	p__Basidiomycota	c__Agaricomycetes	o__Agaricales	f__Marasmiaceae	g__Unclassified	s__Unclassified
OTU1127	d__Fungi	p__Ascomycota	c__Sordariomycetes	o__Hypocreales	f__Bionectriaceae	g__Bionectria	s__Unclassified
OTU1128	d__Fungi	p__Ascomycota	c__Dothideomycetes	o__Pleosporales	f__Pleosporaceae	g__Dendryphion	s__Unclassified
OTU1129	d__Fungi	p__Basidiomycota	c__Wallemiomycetes	o__Wallemiales	f__Wallemiaceae	g__Wallemia	s__Unclassified
OTU1130	d__Fungi	p__Basidiomycota	c__Agaricomycetes	o__Unclassified	f__Unclassified	g__Unclassified	s__Unclassified
OTU1131	d__Fungi	p__Basidiomycota	c__Agaricomycetes	o__Unclassified	f__Unclassified	g__Unclassified	s__Unclassified
OTU1132	d__Fungi	p__Ascomycota	c__Dothideomycetes	o__Dothideomycetes_Incertae sedis	f__Pseudeurotiaceae	g__Pseudeurotium	s__Unclassified
OTU1133	d__Fungi	p__Unclassified	c__Unclassified	o__Unclassified	f__Unclassified	g__Unclassified	s__Unclassified
OTU1134	d__Fungi	p__Ascomycota	c__Dothideomycetes	o__Capnodiales	f__Mycosphaerellaceae	g__Mycosphaerella	s__Unclassified
OTU1135	d__Fungi	p__Basidiomycota	c__Unclassified	o__Unclassified	f__Unclassified	g__Unclassified	s__Unclassified
OTU1136	d__Fungi	p__Basidiomycota	c__Tremellomycetes	o__Trichosporonales	f__Trichosporonaceae	g__Trichosporon	s__Unclassified
OTU1137	d__Fungi	p__Ascomycota	c__Unclassified	o__Unclassified	f__Unclassified	g__Unclassified	s__Unclassified
OTU1138	d__Fungi	p__Ascomycota	c__Unclassified	o__Unclassified	f__Unclassified	g__Unclassified	s__Unclassified
OTU1139	d__Fungi	p__Ascomycota	c__Eurotiomycetes	o__Eurotiales	f__Trichocomaceae	g__Penicillium	s__Unclassified
OTU1140	d__Fungi	p__Ascomycota	c__Dothideomycetes	o__Unclassified	f__Unclassified	g__Unclassified	s__Unclassified
OTU1141	d__Fungi	p__Ascomycota	c__Unclassified	o__Unclassified	f__Unclassified	g__Unclassified	s__Unclassified
OTU1142	d__Fungi	p__Basidiomycota	c__Agaricomycetes	o__Unclassified	f__Unclassified	g__Unclassified	s__Unclassified
OTU1143	d__Fungi	p__Basidiomycota	c__Agaricomycetes	o__Trechisporales	f__Hydnodontaceae	g__Trechispora	s__Unclassified
OTU1144	d__Fungi	p__Glomeromycota	c__Glomeromycetes	o__Glomerales	f__Glomeraceae	g__Unclassified	s__Unclassified
OTU1145	d__Fungi	p__Ascomycota	c__Dothideomycetes	o__Capnodiales	f__Mycosphaerellaceae	g__Davidiella	s__Unclassified
OTU1146	d__Fungi	p__Basidiomycota	c__Unclassified	o__Unclassified	f__Unclassified	g__Unclassified	s__Unclassified
OTU1147	d__Fungi	p__Ascomycota	c__Unclassified	o__Unclassified	f__Unclassified	g__Unclassified	s__Unclassified
OTU1148	d__Fungi	p__Basidiomycota	c__Unclassified	o__Unclassified	f__Unclassified	g__Unclassified	s__Unclassified
OTU1149	d__Fungi	p__Ascomycota	c__Sordariomycetes	o__Trichosphaeriales	f__Trichosphaeriales_Incertae sedis	g__Unclassified	s__Unclassified
OTU1150	d__Fungi	p__Ascomycota	c__Dothideomycetes	o__Dothideomycetes_Incertae sedis	f__Dothideomycetes_Incertae sedis	g__Rhizopycnis	s__Unclassified
OTU1151	d__Fungi	p__Ascomycota	c__Dothideomycetes	o__Pleosporales	f__Pleosporaceae	g__Cochliobolus	s__Unclassified
OTU1152	d__Fungi	p__Basidiomycota	c__Agaricomycetes	o__Agaricales	f__Psathyrellaceae	g__Coprinopsis	s__Unclassified
OTU1153	d__Fungi	p__Ascomycota	c__Eurotiomycetes	o__Chaetothyriales	f__Chaetothyriaceae	g__Cyphellophora	s__Unclassified
OTU1154	d__Fungi	p__Chytridiomycota	c__Chytridiomycetes	o__Rhizophydiales	f__Rhizophydiaceae	g__Rhizophydium	s__Unclassified
OTU1155	d__Fungi	p__Ascomycota	c__Sordariomycetes	o__Microascales	f__Microascaceae	g__Microascus	s__Unclassified
OTU1156	d__Fungi	p__Ascomycota	c__Dothideomycetes	o__Pleosporales	f__Unclassified	g__Unclassified	s__Unclassified
OTU1157	d__Fungi	p__Unclassified	c__Unclassified	o__Unclassified	f__Unclassified	g__Unclassified	s__Unclassified
OTU1158	d__Fungi	p__Unclassified	c__Unclassified	o__Unclassified	f__Unclassified	g__Unclassified	s__Unclassified
OTU1159	d__Fungi	p__Ascomycota	c__Dothideomycetes	o__Pleosporales	f__Unclassified	g__Unclassified	s__Unclassified
OTU1160	d__Fungi	p__Ascomycota	c__Sordariomycetes	o__Xylariales	f__Amphisphaeriaceae	g__Pestalotiopsis	s__Unclassified
OTU1161	d__Fungi	p__Basidiomycota	c__Agaricomycetes	o__Auriculariales	f__Auriculariales_Incertae sedis	g__Auricularia	s__Unclassified
OTU1162	d__Fungi	p__Ascomycota	c__Eurotiomycetes	o__Eurotiales	f__Trichocomaceae	g__Fennellia	s__Unclassified
OTU1163	d__Fungi	p__Chytridiomycota	c__Chytridiomycetes	o__Spizellomycetales	f__Spizellomycetaceae	g__Spizellomyces	s__Unclassified
OTU1164	d__Fungi	p__Ascomycota	c__Eurotiomycetes	o__Eurotiales	f__Trichocomaceae	g__Neosartorya	s__Unclassified
OTU1165	d__Fungi	p__Basidiomycota	c__Agaricostilbomycetes	o__Agaricostilbales	f__Agaricostilbaceae	g__Bensingtonia	s__Unclassified
OTU1166	d__Fungi	p__Ascomycota	c__Saccharomycetes	o__Saccharomycetales	f__Unclassified	g__Unclassified	s__Unclassified
